# Supplementary material for: Multi-omics analysis revealed the differences in lipid metabolism of the gut between adult and juvenile yellowfin tuna (Thunnus albacares)
Source: Front Microbiol. 2024 Jan 11;14:1326247. doi: 10.3389/fmicb.2023.1326247 (PMC10808786; doi:10.3389/fmicb.2023.1326247)
Supplement: Supplementary file 2 [file Table_1.XLSX]

## Sheet: Sheet1
Table S1. Samples information
Sample group	Number	Weight (kg)	Fork length (cm)	gut content microbiome	gut mucosal microbiome	LC-MS metabolomic	SCFA metabolomic	Transcriptomic
Juvenile	J1	0.82	32.18	★	★
	J2	0.95	38.88	★	★	★
	J3	0.97	36.52	★	★	★	★
	J4	1.12	39.54	★	★	★	★	★
	J5	1.18	40.78	★		★
	J6	1.25	41.25	★	★
	J7	3.56	51.88	★	★	★	★	★
	J8	3.96	54.76	★	★	★	★	★
Adult	A1	4.52	60.08	★	★	★	★	★
	A2	4.22	60.02	★		★	★
	A3	8.12	74.85	★	★	★	★	★
	A4	8.78	75.1	★	★
	A5	11.18	86.54	★	★	★		★
	A6	12.15	82.77	★	★	★
	A7	13.55	85.78	★	★
	A8	18.56	98.52	★	★	★	★
