# Supplementary material for: Multi-omics analysis revealed the differences in lipid metabolism of the gut between adult and juvenile yellowfin tuna (Thunnus albacares)
Source: Front Microbiol. 2024 Jan 11;14:1326247. doi: 10.3389/fmicb.2023.1326247 (PMC10808786; doi:10.3389/fmicb.2023.1326247)
Supplement: Supplementary file 3 [file Table_2.XLSX]

## Sheet: Sheet1
Table S2. The information of primers and amplification system
Gene name	Forward-primer sequence (5'-3')	Reverse-primer sequence (5'-3')	amplification system
β-actin	CCCATCTATGAAGGCTACGC	CATTTCTTGCTCAAAGTCCAGT	stage1: 95℃, 2 min; stage2: 95℃, 10 sec; 58℃, 30 sec; 40 repeats; stage3: 95℃, 15 sec; 65℃, 15 sec; 97℃, 30 sec
chka	GGACCTAAACTCTACGGCATT	GCAACCTCCGCTGAGATACT
pcyt1	CATCTATGTCCGACGCAACT	TGGCTCTTCTCCTCCACTCT
pla2	TGTCCCTGTCGCAGATGAT	GCTCCACCAAAGAGTCAAAG
plb1	AGGTTTATCCTGGAGTATTG	ATGTCCTCGCTTTTCGC
lpiat	CAATAATCCCACCTCGTCG	CCTCCTGGTTGCCGTAA
apoc1	TGCTGATGCTGGCTTTTG	CAGGATTTGGTAGTGGATGC
apoa4	TGGTTCTCGCACTTTTC	GACGATGTACTGGTTCACTG
apoe	GCTTCTGGGTGACAAACTC	TCTTCATCTTGCGGGTG
I-fabp2	TTCACCCTGGGCGTCTT	TAGCATCCACTCCCTCGTAG
cd36	GGAGGTTGTGCAGAACG	GGAATGGGAAATGTAGCC
dagt	TGGAACATCCCAGTTCAC	CCATCATACCCATAAAAGC
prss	TTGCCACGGAAGACGAC	CAAGACGCACCTGAATACG
cela	ATGGTCTGTGCTGGAGGAG	AGGGCTTCTTGGGGTAGTT
cpa	ACTGGAGGCAACAAGCG	TCAGGGAAGGGTCGGTA
