# Supplementary material for: Multi-omics analysis revealed the differences in lipid metabolism of the gut between adult and juvenile yellowfin tuna (Thunnus albacares)
Source: Front Microbiol. 2024 Jan 11;14:1326247. doi: 10.3389/fmicb.2023.1326247 (PMC10808786; doi:10.3389/fmicb.2023.1326247)
Supplement: Supplementary file 4 [file Table_3.XLSX]

## Sheet: Sheet1
Table S3. The information of different metabolites
ID	Metabolite	Metab ID	Significant	Regulate	level	KEGG Compound ID	Mode	CAS ID	M/Z	Retention time	Adducts	Formula	Fragmentation Score	Theoretical Fragmentation Score	Library ID	KEGG Compound First Category	KEGG Compound Second Category	KEGG Pathway ID	KEGG Pathway First Category	KEGG Pathway Second Category	HMDB Superclass	HMDB Class	HMDB Subclass	Fragmentation Score	Theoretical Fragmentation Score	KEGG Pathway Description	KEGG Pathway Description	VIP_pred_OPLS-DA	VIP_PLS-DA	FC(A/J)	P_value	FDR
neg_1408	5-(2-Chloroethyl)-2'-deoxyuridine	metab_6885	yes	up	-	-	neg	-	325.035	0.63105	M+Cl	C11H15ClN2O5	0	39	HMDB0246718	-	-	-	-	-	Nucleosides, nucleotides, and analogues	Pyrimidine nucleosides	Pyrimidine 2''-deoxyribonucleosides	0	39	-	-	2.477	2.4096	1.232	0.008959	0.3747
neg_1668	Lacinilene C	metab_7172	yes	down	-	-	neg	41653-72-9	267.098	1.33182	M+Na-2H	C15H18O3	0	31.9	HMDB0036455	-	-	-	-	-	Lipids and lipid-like molecules	Prenol lipids	Sesquiterpenoids	0	31.9	-	-	2.629	2.5278	0.5931	0.03239	0.491
neg_1869	(R)-1-Methylpiperidine-2-carboxylic acid	metab_7394	yes	down	-	-	neg	-	188.092	1.89887	M+FA-H	C7H13NO2	0	43.3	HMDB0242107	-	-	-	-	-	Organic acids and derivatives	Carboxylic acids and derivatives	Amino acids, peptides, and analogues	0	43.3	-	-	2.4886	2.4415	0.7764	0.00714	0.3626
neg_1904	[(2S,3S,4S,5S,6R)-4,5-Dihydroxy-2,6-dimethyloxan-3-yl] hydrogen sulfate	metab_7434	yes	up	-	-	neg	-	263.023	1.93872	M+Na-2H	C7H14O7S	0	34.5	HMDB0252508	-	-	-	-	-	Organoheterocyclic compounds	Oxanes	Not Available	0	34.5	-	-	2.493	2.2463	1.2696	0.02944	0.4843
neg_1929	2,2-Difluoro-n-(2-hydroxyethyl)-3-(2-nitro-1h-imidazol-1-yl)propanamide	metab_7461	yes	up	-	-	neg	-	299.037	2.05035	M+Cl	C8H10F2N4O4	0	33.2	HMDB0253829	-	-	-	-	-	Organic nitrogen compounds	Organonitrogen compounds	Amines	0	33.2	-	-	2.4018	2.466	1.3162	0.01704	0.4328
neg_1944	3-Hydroxy-3-methylglutarate	metab_7478	yes	down	-	C03761	neg	503-49-1	161.046	2.09815	M-H	C6H10O5	54.2	0	HMDB0000355	-	-	-	-	-	Lipids and lipid-like molecules	Fatty Acyls	Fatty acids and conjugates	54.2	0	-	-	1.0047	1.2562	0.9305	0.03309	0.491
neg_1952	Heptabarbital	metab_7487	yes	down	-	C17725	neg	509-86-4	295.13	2.11407	M+FA-H	C13H18N2O3	0	55.1	HMDB0015443	-	-	-	-	-	Organoheterocyclic compounds	Diazines	Pyrimidines and pyrimidine derivatives	0	55.1	-	-	2.8875	3.2217	0.6405	0.004543	0.348
neg_2011	Alanine lactate pyruvate	metab_7553	yes	up	-	-	neg	-	571.131	2.27368	2M+FA-H	C9H13NO8	0	31.5	HMDB0248105	-	-	-	-	-	Organic acids and derivatives	Carboxylic acids and derivatives	Amino acids, peptides, and analogues	0	31.5	-	-	3.0409	3.1835	1.3837	5.325e-05	0.06176
neg_2109	(S)-Edulinine	metab_7661	yes	up	-	-	neg	27495-36-9	312.12	2.46498	M+Na-2H	C16H21NO4	0	35.1	HMDB0030178	-	-	-	-	-	Organoheterocyclic compounds	Quinolines and derivatives	Quinolones and derivatives	0	35.1	-	-	2.1545	2.5424	1.3065	0.003423	0.3398
neg_2302	Undeca-5,7,9-trienedioylcarnitine	metab_7875	yes	down	-	-	neg	-	388.151	2.82463	M+Cl	C18H27NO6	0	44.4	HMDB0241204	-	-	-	-	-	Lipids and lipid-like molecules	Fatty Acyls	Fatty acid esters	0	44.4	-	-	2.2003	2.6575	0.581	0.02869	0.4843
neg_2335	Cotinine N-oxide	metab_7911	yes	down	-	-	neg	36508-80-2	173.071	2.88065	M-H2O-H	C10H12N2O2	0	31.5	HMDB0001411;PW_C001089	-	-	-	-	-	Organoheterocyclic compounds	Pyridines and derivatives	Pyrrolidinylpyridines	0	31.5	-	-	2.3423	2.2001	0.7704	0.01108	0.3836
neg_2378	2-Methylglutaric Acid	metab_7958	yes	down	-	-	neg	617-62-9	145.05	2.94523	M-H	C6H10O4	84.4	0	HMDB0000422;MJDBOTE0000600	-	-	-	-	-	Lipids and lipid-like molecules	Fatty Acyls	Fatty acids and conjugates	84.4	0	-	-	1.6288	1.5492	0.9099	0.004981	0.348
neg_2560	6-Hydroxy-5-methoxyindole glucuronide	metab_8161	yes	up	-	-	neg	77463-72-0	320.081	3.24217	M-H2O-H	C15H17NO8	0	47.1	HMDB0010362	-	-	-	-	-	Organic oxygen compounds	Organooxygen compounds	Carbohydrates and carbohydrate conjugates	0	47.1	-	-	2.1518	2.0526	1.1743	0.0335	0.4921
neg_2648	Nivacortol	metab_8258	yes	up	-	-	neg	-	429.235	3.4025	M-H	C28H31FN2O	0	49.1	HMDB0255670	-	-	-	-	-	Lipids and lipid-like molecules	Steroids and steroid derivatives	Estrane steroids	0	49.1	-	-	1.6996	1.9408	1.1694	0.007924	0.3747
neg_2662	Threonyltryptophan	metab_8274	yes	up	-	-	neg	186761-42-2	304.13	3.45103	M-H	C15H19N3O4	0	38.8	HMDB0029072	-	-	-	-	-	Organic acids and derivatives	Carboxylic acids and derivatives	Amino acids, peptides, and analogues	0	38.8	-	-	1.7815	1.7155	1.1645	0.04392	0.5179
neg_2808	Nonate	metab_8434	yes	down	-	-	neg	-	169.086	3.83332	M-H2O-H	C9H16O4	0	44.9	HMDB0011717	-	-	-	-	-	Lipids and lipid-like molecules	Fatty Acyls	Fatty acids and conjugates	0	44.9	-	-	2.6558	2.7333	0.7141	0.0005832	0.1935
neg_2879	Alpha-(Dimethylaminomethyl)-2-(3-ethyl-5-methyl-4-isoxazolyl)-1H-indole-3-methanol	metab_8511	yes	up	-	-	neg	-	350.128	4.0173	M+K-2H	C18H23N3O2	0	57.4	HMDB0248184	-	-	-	-	-	Organoheterocyclic compounds	Indoles and derivatives	Indoles	0	57.4	-	-	1.2696	1.417	1.085	0.03812	0.5012
neg_2998	Azimexon	metab_8643	yes	up	-	-	neg	-	387.225	4.32928	2M-H	C9H14N4O	0	41.5	HMDB0248804	-	-	-	-	-	Organic acids and derivatives	Carboxylic acids and derivatives	Amino acids, peptides, and analogues	0	41.5	-	-	2.0287	2.1155	1.2409	0.01127	0.387
neg_3060	(Z)-6-Tetradecene-1,3-diyne-5,8-diol	metab_8714	yes	up	-	-	neg	77769-23-4	255.114	4.51332	M+Cl	C14H20O2	0	38.1	HMDB0038996	-	-	-	-	-	Lipids and lipid-like molecules	Fatty Acyls	Fatty alcohols	0	38.1	-	-	1.5061	1.8459	1.2087	0.04191	0.5082
neg_3069	3-Indoleacetic Acid	metab_8723	yes	down	-	C00954	neg	87-51-4	174.055	4.5373	M-H	C10H9NO2	38.9	0	HMDB0000197	-	-	map01100;map00380	Metabolism;Metabolism	Global and overview maps;Amino acid metabolism	Organoheterocyclic compounds	Indoles and derivatives	Indolyl carboxylic acids and derivatives	38.9	0	Metabolic pathways;Tryptophan metabolism	Metabolic pathways;Tryptophan metabolism	1.5374	1.6866	0.8598	0.0412	0.5075
neg_3081	Absinthin	metab_8736	yes	down	-	C09286	neg	1362-42-1	533.228	4.5613	M+K-2H	C30H40O6	0	33.8	HMDB0035742	-	-	-	-	-	Lipids and lipid-like molecules	Prenol lipids	Sesterterpenoids	0	33.8	-	-	2.5028	2.9144	0.5981	0.01761	0.4371
neg_3159	1-Hydroxylorcaserin	metab_8821	yes	down	-	-	neg	-	467.152	4.84805	2M+FA-H	C11H14ClNO	0	52.9	HMDB0060704	-	-	-	-	-	Organoheterocyclic compounds	Benzazepines	Not Available	0	52.9	-	-	1.9961	2.0062	0.8151	0.03866	0.5012
neg_3181	10,11-dihydro-20-trihydroxy-leukotriene B4	metab_8846	yes	up	-	-	neg	-	431.23	4.96002	M+FA-H	C20H34O7	0	39.1	HMDB0012503;LMFA03020044	-	-	-	-	-	Lipids and lipid-like molecules	Fatty Acyls	Eicosanoids	0	39.1	-	-	1.7287	1.9906	1.1991	0.02217	0.4472
neg_3193	(1R,7S,13S,15S)-2,15-Dihydroxy-7-methyl-6-oxabicyclo[11.3.0]hexadeca-3,11-dien-5-one	metab_8859	yes	up	-	-	neg	-	317.114	5.008	M+K-2H	C16H24O4	0	58.8	HMDB0242339	-	-	-	-	-	Phenylpropanoids and polyketides	Macrolides and analogues	Not Available	0	58.8	-	-	2.5309	2.2662	1.3683	0.04255	0.5097
neg_3227	Glucosyl (2E,6E,10x)-10,11-dihydroxy-2,6-farnesadienoate	metab_8897	yes	up	-	-	neg	204927-92-4	477.235	5.1757	M+FA-H	C21H36O9	0	72.3	HMDB0037823	-	-	-	-	-	Lipids and lipid-like molecules	Prenol lipids	Terpene glycosides	0	72.3	-	-	1.947	1.7718	1.1891	0.02867	0.4843
neg_3342	Nvp-aew541	metab_9024	yes	up	-	-	neg	-	484.232	5.54325	M+FA-H	C27H29N5O	0	59.2	HMDB0255824	-	-	-	-	-	Organoheterocyclic compounds	Pyrroles	Substituted pyrroles	0	59.2	-	-	2.6753	2.4277	1.2959	0.004749	0.348
neg_3405	11b,17a,21-Trihydroxypreg-nenolone	metab_9094	yes	down	-	C05489	neg	-	409.223	5.61572	M+FA-H	C21H32O5	0	81.4	HMDB0006760;PW_C002913	-	-	map00140	Metabolism	Lipid metabolism	Lipids and lipid-like molecules	Steroids and steroid derivatives	Hydroxysteroids	0	81.4	Steroid hormone biosynthesis	Steroid hormone biosynthesis	1.658	1.8975	0.8799	0.03643	0.4969
neg_3407	Gcdcs	metab_9096	yes	up	-	-	neg	67030-54-0	510.253	5.61572	M-H2O-H	C26H43NO8S	0	59.2	HMDB0002497;HMDB0252653	-	-	-	-	-	Lipids and lipid-like molecules	Steroids and steroid derivatives	Bile acids, alcohols and derivatives	0	59.2	-	-	1.2128	1.1583	1.0518	0.04378	0.5177
neg_3412	2-[(3,17-Dihydroxy-13-methyl-8,9,11,12,14,15,16,17-octahydro-7H-cyclopenta[a]phenanthren-6-ylidene)amino]oxyacetic acid	metab_9102	yes	up	-	-	neg	-	404.175	5.6237	M+FA-H	C20H25NO5	0	62.5	HMDB0246188	-	-	-	-	-	Not Available	Not Available	Not Available	0	62.5	-	-	1.8238	1.7158	1.1126	0.0497	0.5265
neg_3414	Cholyllysine	metab_9104	yes	down	-	-	neg	-	535.375	5.6237	M-H	C30H52N2O6	0	31.7	HMDB0242379	-	-	-	-	-	Lipids and lipid-like molecules	Steroids and steroid derivatives	Bile acids, alcohols and derivatives	0	31.7	-	-	2.3075	2.3921	0.7825	0.01367	0.4079
neg_3434	Decanedioic acid	metab_9126	yes	down	-	C08277	neg	111-20-6	201.113	5.6476	M-H	C10H18O4	57.7	0	LMFA01170006;HMDB0000792	-	-	-	-	-	Lipids and lipid-like molecules	Fatty Acyls	Fatty acids and conjugates	57.7	0	-	-	1.0811	1.2091	0.9387	0.01367	0.4079
neg_3440	Prostaglandin E2 methyl ester	metab_9133	yes	down	-	-	neg	-	411.239	5.6476	M+FA-H	C21H34O5	0	33.2	HMDB0256853	-	-	-	-	-	Lipids and lipid-like molecules	Fatty Acyls	Eicosanoids	0	33.2	-	-	1.7792	2.0293	0.8489	0.02901	0.4843
neg_3474	21-Deoxycortisol	metab_9169	yes	down	-	C05497	neg	641-77-0	391.213	5.6876	M+FA-H	C21H30O4	0	79.1	PW_C002029;LMST02030195;HMDB0004030	Hormones and transmitters	Steroid hormones	map00140	Metabolism	Lipid metabolism	Lipids and lipid-like molecules	Steroids and steroid derivatives	Pregnane steroids	0	79.1	Steroid hormone biosynthesis	Steroid hormone biosynthesis	2.0945	2.1214	0.8398	0.04949	0.5265
neg_3537	Devd-amc	metab_9239	yes	up	-	-	neg	-	614.21	5.7672	M-H2O-H	C28H35N5O12	0	43.2	HMDB0251075	-	-	-	-	-	Organic acids and derivatives	Peptidomimetics	Hybrid peptides	0	43.2	-	-	1.3414	1.5456	1.0732	0.01653	0.4287
neg_360	5-L-Glutamyl-taurine	metab_9309	yes	down	-	C05844	neg	56488-60-9	253.05	0.58355	M-H, M+FA-H	C7H14N2O6S	0	38	HMDB0004195;PW_C002088	-	-	map00430	Metabolism	Metabolism of other amino acids	Organic acids and derivatives	Carboxylic acids and derivatives	Amino acids, peptides, and analogues	0	38	Taurine and hypotaurine metabolism	Taurine and hypotaurine metabolism	1.2606	1.3876	0.9238	0.02272	0.4472
neg_3800	PG(16:0/22:5(7Z,10Z,13Z,16Z,19Z))	metab_9531	yes	up	-	C00344	neg	-	841.529	6.6258	M+FA-H	C44H77O10P	0	48.3	HMDB0010583;PW_C006591	Lipids	Phospholipids	map01100;map00564	Metabolism;Metabolism	Global and overview maps;Lipid metabolism	Lipids and lipid-like molecules	Glycerophospholipids	Glycerophosphoglycerols	0	48.3	Metabolic pathways;Glycerophospholipid metabolism	Metabolic pathways;Glycerophospholipid metabolism	1.7692	1.8103	1.0961	0.003003	0.3398
neg_4155	SM(d18:2(4E,14Z)/22:6(4Z,7Z,10Z,12E,16Z,19Z)-OH(14))	metab_9925	yes	up	-	-	neg	-	769.529	7.08265	M-H2O-H	C45H77N2O7P	0	30.4	HMDB0290596	-	-	-	-	-	Not Available	Not Available	Not Available	0	30.4	-	-	2.5608	2.4389	1.1958	0.001446	0.247
neg_4231	SM(d18:2(4E,14Z)/22:6(4Z,7Z,10Z,13E,15E,19Z)-OH(17))	metab_10010	yes	up	-	-	neg	-	769.529	6.84705	M-H2O-H	C45H77N2O7P	0	36.6	HMDB0290597	-	-	-	-	-	Not Available	Not Available	Not Available	0	36.6	-	-	2.0823	2.0324	1.1212	0.001375	0.246
neg_4252	Bulaquine	metab_10033	yes	up	-	-	neg	-	404.175	6.54603	M+Cl	C21H27N3O3	0	49.3	HMDB0249436	-	-	-	-	-	Organoheterocyclic compounds	Quinolines and derivatives	Aminoquinolines and derivatives	0	49.3	-	-	2.4828	2.4721	1.2911	0.02943	0.4843
neg_4265	Teleocidin B 2	metab_10047	yes	up	-	-	neg	-	486.289	6.48235	M+Cl	C28H41N3O2	0	76.4	HMDB0258787	-	-	-	-	-	Organic acids and derivatives	Carboxylic acids and derivatives	Amino acids, peptides, and analogues	0	76.4	-	-	1.7215	1.6767	1.1029	0.02311	0.4472
neg_4285	S-Farnesyl cysteine	metab_10069	yes	up	-	C19691	neg	68000-92-0	370.205	6.39463	M+FA-H	C18H31NO2S	0	40.9	HMDB0257400;HMDB0011627	-	-	map00900	Metabolism	Metabolism of terpenoids and polyketides	Lipids and lipid-like molecules	Prenol lipids	Sesquiterpenoids	0	40.9	Terpenoid backbone biosynthesis	Terpenoid backbone biosynthesis	1.4738	1.5997	1.1291	0.02134	0.4472
neg_4291	Dihydroetorphine	metab_10076	yes	up	-	-	neg	-	458.258	6.3628	M+FA-H	C25H35NO4	0	43.1	HMDB0251313	-	-	-	-	-	Benzenoids	Phenanthrenes and derivatives	Not Available	0	43.1	-	-	1.8204	1.7325	1.1229	0.04702	0.5265
neg_4329	Tauroursodeoxycholic acid	metab_10118	yes	up	-	C16868	neg	14605-22-2	997.586	6.26728	2M-H	C26H45NO6S	0	88	LMST05040015;HMDB0000874	-	-	-	-	-	Lipids and lipid-like molecules	Steroids and steroid derivatives	Bile acids, alcohols and derivatives	0	88	-	-	1.4667	1.6528	1.0836	0.005722	0.348
neg_4459	(8R,9R,10R,13S,14S)-10,13-Dimethyl-2,3,4,7,8,9,11,12,14,15,16,17-dodecahydro-1H-cyclopenta[a]phenanthrene-3,7,17-triol	metab_10262	yes	down	-	-	neg	-	351.218	5.98137	M+FA-H	C19H30O3	0	30.3	HMDB0258016	-	-	-	-	-	Lipids and lipid-like molecules	Steroids and steroid derivatives	Androstane steroids	0	30.3	-	-	4.32	4.1804	0.3867	0.0128	0.3983
neg_4565	Aspergillomarasmine A	metab_10379	yes	up	-	-	neg	3484-65-9	659.206	5.854	2M+FA-H	C10H17N3O8	0	76.2	HMDB0029450	-	-	-	-	-	Organic acids and derivatives	Carboxylic acids and derivatives	Amino acids, peptides, and analogues	0	76.2	-	-	1.2432	1.4183	1.0564	0.004418	0.348
neg_458	Asebotoxin	metab_10395	yes	down	-	-	neg	-	393.228	5.69558	M-H2O-H, M+K-2H	C22H36O7	0	71	HMDB0248654	-	-	-	-	-	Lipids and lipid-like molecules	Prenol lipids	Diterpenoids	0	71	-	-	2.2273	2.2896	0.8324	0.03144	0.4897
neg_4593	Deoxycholyltyrosine	metab_10409	yes	down	-	-	neg	-	554.348	5.8063	M-H	C33H49NO6	0	30.8	HMDB0242420	-	-	-	-	-	Lipids and lipid-like molecules	Steroids and steroid derivatives	Bile acids, alcohols and derivatives	0	30.8	-	-	1.6223	1.5651	0.8939	0.03716	0.5001
neg_4608	Ceranapril	metab_10426	yes	down	-	-	neg	-	477.158	5.75923	M+K-2H	C21H33N2O6P	0	54.7	HMDB0249824	-	-	-	-	-	Organic acids and derivatives	Carboxylic acids and derivatives	Amino acids, peptides, and analogues	0	54.7	-	-	1.9414	2.2589	0.8012	0.01334	0.4079
neg_462	9,10,13-TriHOME	metab_10439	yes	down	-	C14835	neg	29907-57-1	351.217	5.72742	M-H, M+Na-2H	C18H34O5	0	48.4	HMDB0004710	-	-	map00591	Metabolism	Lipid metabolism	Lipids and lipid-like molecules	Fatty Acyls	Fatty acids and conjugates	0	48.4	Linoleic acid metabolism	Linoleic acid metabolism	2.7033	2.783	0.7355	0.01822	0.4445
neg_466	13,14-Dihydroprostaglandin F2alpha	metab_10481	yes	down	-	-	neg	27376-74-5	377.233	5.7672	M-H, M+Na-2H	C20H36O5	0	48.7	HMDB0004239;HMDB0244518	-	-	-	-	-	Lipids and lipid-like molecules	Fatty Acyls	Eicosanoids	0	48.7	-	-	2.269	2.3443	0.841	0.009926	0.3747
neg_5132	N-(1-Carboxy-3-carboxanilidopropyl)alanylproline	metab_11002	yes	up	-	-	neg	-	372.156	4.72933	M-H2O-H	C19H25N3O6	0	42.1	HMDB0257086	-	-	-	-	-	Organic acids and derivatives	Carboxylic acids and derivatives	Amino acids, peptides, and analogues	0	42.1	-	-	1.8956	2.0997	1.1972	0.01517	0.4287
neg_5173	Metronidazole	metab_11047	yes	down	-	C07203	neg	443-48-1	512.182	4.61732	3M-H	C6H9N3O3	0	59.1	HMDB0254689;HMDB0015052;MJDBOTE0001439	-	-	-	-	-	Organoheterocyclic compounds	Azoles	Imidazoles	0	59.1	-	-	2.7813	3.2023	0.5434	0.007775	0.3747
neg_5283	Ethylmethylacetic acid	metab_11168	yes	up	-	C18319	neg	116-53-0	263.15	4.31328	2M+Hac-H	C5H10O2	0	33	HMDB0002176	-	-	map04974	Organismal Systems	Digestive system	Lipids and lipid-like molecules	Fatty Acyls	Fatty acids and conjugates	0	33	Protein digestion and absorption	Protein digestion and absorption	1.3061	1.4896	1.1211	0.03169	0.4897
neg_5285	Paxilline	metab_11170	yes	down	-	C13782	neg	57186-25-1	456.217	4.30528	M+Na-2H	C27H33NO4	0	34.7	HMDB0030323	-	-	-	-	-	Organoheterocyclic compounds	Naphthopyrans	Not Available	0	34.7	-	-	2.7289	3.0434	0.6848	0.0005666	0.1935
neg_5346	2,3-Dimethyl-2-cyclohexen-1-one	metab_11238	yes	down	-	-	neg	1122-20-9	169.086	4.17727	M+FA-H	C8H12O	0	31.3	HMDB0031414	-	-	-	-	-	Organic oxygen compounds	Organooxygen compounds	Carbonyl compounds	0	31.3	-	-	1.6739	1.8821	0.8177	0.04738	0.5265
neg_5354	2-Ketohexanoic acid	metab_11247	yes	up	-	C00902	neg	2492-75-3	389.183	4.15327	3M-H	C6H10O3	0	39.6	HMDB0001864	Organic acids	Carboxylic acids	-	-	-	Organic acids and derivatives	Keto acids and derivatives	Medium-chain keto acids and derivatives	0	39.6	-	-	1.6103	1.7051	1.1693	0.03285	0.491
neg_5366	Ethyl 2-hydroxy-3-(3-indolyl)propanoate glucoside	metab_11260	yes	up	-	-	neg	143884-93-9	394.154	4.12125	M-H	C19H25NO8	0	84.1	HMDB0034873	-	-	-	-	-	Lipids and lipid-like molecules	Fatty Acyls	Fatty acyl glycosides	0	84.1	-	-	2.7682	2.9875	1.4969	0.001779	0.2546
neg_5450	Dalamid	metab_11354	yes	up	-	-	neg	-	607.237	3.9297	M+Na-2H	C28H38N6O6S	0	75	HMDB0250832	-	-	-	-	-	Organic acids and derivatives	Carboxylic acids and derivatives	Amino acids, peptides, and analogues	0	75	-	-	1.9527	1.7019	1.1778	0.04078	0.5075
neg_5589	4-Aminohex-5-ynoic acid	metab_11505	yes	up	-	-	neg	-	380.182	3.59408	3M-H	C6H9NO2	0	30.3	HMDB0252607	-	-	-	-	-	Organic acids and derivatives	Carboxylic acids and derivatives	Amino acids, peptides, and analogues	0	30.3	-	-	2.0134	1.9713	1.1972	0.01009	0.3747
neg_5680	Alanyltryptophan	metab_11606	yes	up	-	-	neg	16305-75-2	274.12	3.42638	M-H	C14H17N3O3	0	52.4	HMDB0013209	-	-	-	-	-	Organic acids and derivatives	Carboxylic acids and derivatives	Amino acids, peptides, and analogues	0	52.4	-	-	1.8176	1.772	1.1773	0.03973	0.5024
neg_5726	Seryltryptophan	metab_11657	yes	up	-	-	neg	94421-70-2	290.114	3.34653	M-H	C14H17N3O4	0	41.8	HMDB0029050	-	-	-	-	-	Organic acids and derivatives	Carboxylic acids and derivatives	Amino acids, peptides, and analogues	0	41.8	-	-	2.0106	2.0446	1.2252	0.02206	0.4472
neg_581	NORETHINDRONE ACETATE	metab_11750	yes	down	-	C08152	neg	51-98-9	361.18	7.08265	M-H, M+Na-2H	C22H28O3	32.2	0	HMDB0255731	-	-	-	-	-	Lipids and lipid-like molecules	Steroids and steroid derivatives	Steroid esters	32.2	0	-	-	1.3761	1.4259	0.9284	0.04465	0.5208
neg_5967	7-Hydroxyflumequine	metab_11924	yes	up	-	-	neg	-	322.071	3.00917	M+FA-H	C14H12FNO4	0	40.2	HMDB0247260	-	-	-	-	-	Organoheterocyclic compounds	Quinolines and derivatives	Quinoline carboxylic acids	0	40.2	-	-	1.9747	1.8816	1.1677	0.01279	0.3983
neg_60	Cholic Acid	metab_11961	yes	down	-	C00695	neg	81-25-4	407.28	5.81427	M-H, 2M-H, M+FA-H	C24H40O5	86.2	0	HMDB0000619;LMST04010001;PW_C000480;MJDBDZS0000046	Steroids	24-Carbon atoms	map01100;map04976;map00120	Metabolism;Organismal Systems;Metabolism	Global and overview maps;Digestive system;Lipid metabolism	Lipids and lipid-like molecules	Steroids and steroid derivatives	Bile acids, alcohols and derivatives	86.2	0	Metabolic pathways;Bile secretion;Primary bile acid biosynthesis	Metabolic pathways;Bile secretion;Primary bile acid biosynthesis	2.3736	2.5782	0.8024	0.02384	0.4529
neg_6110	3-Hydroxymandelic Acid	metab_12085	yes	down	-	-	neg	17119-15-2	149.024	2.83263	M-H2O-H	C8H8O4	34	0	HMDB0000750	-	-	-	-	-	Benzenoids	Phenols	1-hydroxy-4-unsubstituted benzenoids	34	0	-	-	1.7006	1.7352	0.8764	0.02212	0.4472
neg_6175	Spinacetin 3-(2''-feruloylgentiobioside)	metab_12156	yes	up	-	-	neg	-	867.198	2.73663	M+Na-2H	C39H42O21	0	62.3	HMDB0031424	-	-	-	-	-	Phenylpropanoids and polyketides	Flavonoids	Flavonoid glycosides	0	62.3	-	-	2.6634	2.4221	1.2359	0.009583	0.3747
neg_6251	N2-Isobutyryl-2'-Deoxyguanosine	metab_12241	yes	down	-	-	neg	-	374.087	2.62462	M+K-2H	C14H19N5O5	32.9	0	-	-	-	-	-	-	-	-	-	32.9	0	-	-	1.7394	2.0498	0.8363	0.01679	0.4291
neg_6256	P-Anisidine	metab_12246	yes	down	-	C19326	neg	-	168.066	2.62462	M+FA-H	C7H9NO	0	34.4	HMDB0029300	-	-	-	-	-	Benzenoids	Phenol ethers	Aminophenyl ethers	0	34.4	-	-	1.7182	1.8088	0.8613	0.02022	0.4472
neg_6343	Porphobilinogen	metab_12343	yes	down	-	C00931	neg	487-90-1	225.088	2.47293	M-H	C10H14N2O4	0	32.9	HMDB0000245;PW_C000166	-	-	map01100;map00860;map01240	Metabolism;Metabolism;Metabolism	Global and overview maps;Metabolism of cofactors and vitamins;Global and overview maps	Organic nitrogen compounds	Organonitrogen compounds	Amines	0	32.9	Metabolic pathways;Porphyrin metabolism;Biosynthesis of cofactors	Metabolic pathways;Porphyrin metabolism;Biosynthesis of cofactors	1.5412	1.597	0.9046	0.01996	0.4472
neg_6359	LysoPA(8:0/0:0)	metab_12360	yes	up	-	-	neg	-	335.065	2.4411	M+K-2H	C11H23O7P	0	31.6	HMDB0114740	-	-	-	-	-	Lipids and lipid-like molecules	Glycerophospholipids	Glycerophosphates	0	31.6	-	-	4.0557	4.0033	2.0977	0.0008557	0.2041
neg_6361	1,2,3,4-Tetrahydroisoquinoline-3-carboxylic acid	metab_12362	yes	down	-	-	neg	-	222.077	2.4411	M+FA-H	C10H11NO2	0	38.4	HMDB0244117	-	-	-	-	-	Organoheterocyclic compounds	Tetrahydroisoquinolines	Not Available	0	38.4	-	-	2.0163	2.187	0.7553	0.03737	0.5012
neg_6382	2'-O-Methylinosine	metab_12385	yes	down	-	-	neg	-	281.089	2.40127	M-H	C11H14N4O5	79.8	0	-	-	-	-	-	-	-	-	-	79.8	0	-	-	1.6009	1.7695	0.8942	0.01159	0.395
neg_6450	Valylproline	metab_12460	yes	down	-	-	neg	20488-27-1	213.124	2.30557	M-H	C10H18N2O3	0	46.8	HMDB0029135	-	-	-	-	-	Organic acids and derivatives	Carboxylic acids and derivatives	Amino acids, peptides, and analogues	0	46.8	-	-	1.0992	1.3284	0.9338	0.02323	0.4472
neg_6461	Valylglutamic acid	metab_12472	yes	down	-	-	neg	3062-07-05	245.114	2.29758	M-H	C10H18N2O5	0	46	HMDB0029126	-	-	-	-	-	Organic acids and derivatives	Carboxylic acids and derivatives	Amino acids, peptides, and analogues	0	46	-	-	1.1683	1.2095	0.9397	0.04657	0.5265
neg_6463	2-Hydroxy-3-Methylbutyric Acid	metab_12474	yes	down	-	-	neg	4026-18-0	117.055	2.29758	M-H	C5H10O3	68.2	0	HMDB0000407;LMFA01050478;MJDBOTE0000595	-	-	-	-	-	Lipids and lipid-like molecules	Fatty Acyls	Fatty acids and conjugates	68.2	0	-	-	1.4362	1.4468	0.9146	0.006203	0.348
neg_6474	Phenol glucuronide	metab_12486	yes	up	-	-	neg	-	539.141	2.28165	2M-H	C12H14O7	0	40.7	HMDB0060014	-	-	-	-	-	Organic oxygen compounds	Organooxygen compounds	Carbohydrates and carbohydrate conjugates	0	40.7	-	-	2.2578	2.0553	1.2022	0.02727	0.4758
neg_6587	L-Cystathionine	metab_12611	yes	up	-	C02291	neg	56-88-2	267.066	2.0264	M+FA-H	C7H14N2O4S	0	31.5	HMDB0000099;PW_C000067	-	-	map01100;map00270;map00260;map01230;map01240	Metabolism;Metabolism;Metabolism;Metabolism;Metabolism	Global and overview maps;Amino acid metabolism;Amino acid metabolism;Global and overview maps;Global and overview maps	Organic acids and derivatives	Carboxylic acids and derivatives	Amino acids, peptides, and analogues	0	31.5	Metabolic pathways;Cysteine and methionine metabolism;Glycine, serine and threonine metabolism;Biosynthesis of amino acids;Biosynthesis of cofactors	Metabolic pathways;Cysteine and methionine metabolism;Glycine, serine and threonine metabolism;Biosynthesis of amino acids;Biosynthesis of cofactors	3.6525	4.4091	3.6943	0.003597	0.3398
neg_662	13,14-dihydro-15-keto-PGE1	metab_12648	yes	down	-	-	neg	-	375.218	5.7672	M-H, M+Na-2H	C20H34O5	47.9	0	LMFA03010145;HMDB0244516	-	-	-	-	-	Lipids and lipid-like molecules	Fatty Acyls	Eicosanoids	47.9	0	-	-	2.1213	2.3475	0.8255	0.0135	0.4079
neg_6716	HBOA trihexose	metab_12755	yes	down	-	C08283	neg	-	202.108	1.89087	M+FA-H	C8H15NO2	0	34.8	HMDB0304552	-	-	-	-	-	Organic acids and derivatives	Carboxylic acids and derivatives	Amino acids, peptides, and analogues	0	34.8	-	-	1.6503	1.8994	0.838	0.01758	0.4371
neg_685	Jasmonic acid	metab_12902	yes	down	-	C08491	neg	6894-38-8;59366-47-1	209.118	5.67155	M-H2O-H, M-H	C12H18O3	0	37.1	HMDB0032797;LMFA02020001	-	-	map01100;map00592	Metabolism;Metabolism	Global and overview maps;Lipid metabolism	Lipids and lipid-like molecules	Fatty Acyls	Lineolic acids and derivatives	0	37.1	Metabolic pathways;alpha-Linolenic acid metabolism	Metabolic pathways;alpha-Linolenic acid metabolism	2.1128	2.1361	0.8121	0.01867	0.4463
neg_6906	TETRAHYDROURIDINE	metab_12965	yes	up	-	-	neg	-	247.093	1.41998	M-H	C9H16N2O6	0	37.6	HMDB0258911	-	-	-	-	-	Nucleosides, nucleotides, and analogues	Pyrimidine nucleosides	Not Available	0	37.6	-	-	1.4946	1.5187	1.1023	0.03681	0.4969
neg_7	Allocholic acid	metab_13068	yes	down	-	C17737	neg	2464-18-8	407.28	5.99725	M-H, M+FA-H, M+Cl, 2M-H	C24H40O5	58.4	0	HMDB0000505;LMST04010092	-	-	-	-	-	Lipids and lipid-like molecules	Steroids and steroid derivatives	Bile acids, alcohols and derivatives	58.4	0	-	-	2.8221	3.0188	0.7585	0.006704	0.351
neg_7317	N-Acetylglucosamine 6-sulfate	metab_13420	yes	down	-	C04132	neg	10356-99-7	300.039	0.623067	M-H	C8H15NO9S	0	54.8	HMDB0000814	-	-	-	-	-	Organic oxygen compounds	Organooxygen compounds	Carbohydrates and carbohydrate conjugates	0	54.8	-	-	1.6885	1.7569	0.8928	0.007578	0.3739
neg_7425	Arabinofuranosylcytosine	metab_13540	yes	up	-	C02961	neg	147-94-4	242.079	0.5676	M-H	C9H13N3O5	0	35.2	HMDB0248553;HMDB0015122	-	-	-	-	-	Nucleosides, nucleotides, and analogues	Pyrimidine nucleosides	Not Available	0	35.2	-	-	2.0542	2.3095	1.2963	0.03441	0.4921
neg_768	5'-Deoxyadenosine	metab_13820	yes	down	-	C05198	neg	4754-39-6	296.1	2.39327	M+FA-H, 2M+FA-H	C10H13N5O3	0	65.8	HMDB0001983	-	-	-	-	-	Nucleosides, nucleotides, and analogues	5''-deoxyribonucleosides	Not Available	0	65.8	-	-	1.5435	1.6609	0.9056	0.01054	0.3747
neg_820	2'-Deoxyuridine	metab_14060	yes	down	-	C00526	neg	951-78-0	227.067	1.89887	M-H, M+Cl	C9H12N2O5	53.6	0	HMDB0000012	Nucleic acids	Nucleosides	map00240;map01100;map02010;map01232	Metabolism;Metabolism;Environmental Information Processing;Metabolism	Nucleotide metabolism;Global and overview maps;Membrane transport;Global and overview maps	Nucleosides, nucleotides, and analogues	Pyrimidine nucleosides	Pyrimidine 2''-deoxyribonucleosides	53.6	0	Pyrimidine metabolism;Metabolic pathways;ABC transporters;Nucleotide metabolism	Pyrimidine metabolism;Metabolic pathways;ABC transporters;Nucleotide metabolism	1.0319	1.2049	0.9526	0.02654	0.4758
neg_827	(2r)-1,1,1-Trifluoro-2-{4-[(2s)-2-{[(3s)-3-Methylmorpholin-4-Yl]methyl}-4-(Thiophen-2-Ylsulfonyl)piperazin-1-Yl]phenyl}propan-2-Ol	metab_14067	yes	up	-	-	neg	-	554.14	2.73663	M+Na-2H, M+K-2H	C23H30F3N3O4S2	0	43	HMDB0249969	-	-	-	-	-	Organoheterocyclic compounds	Diazinanes	Piperazines	0	43	-	-	2.3806	2.1169	1.1871	0.02724	0.4758
neg_4638	Ferrocytochrome	metab_14266	yes	up	-	C00924	neg	1818-68-4	639.148	5.71947	M+Cl	C33H32FeN4O4+2	0	50.3	HMDB0012947	-	-	-	-	-	Organoheterocyclic compounds	Tetrapyrroles and derivatives	Metallotetrapyrroles	0	50.3	-	-	1.4413	1.8578	1.1436	0.009448	0.3747
pos_1005	Falcarindiol	metab_8	yes	down	-	C08449	pos	55297-87-5	261.185	5.839	M+H-2H2O, M+H	C17H24O2	0	33.3	LMFA05000658;HMDB0033941;HMDB0244257	-	-	-	-	-	Lipids and lipid-like molecules	Fatty Acyls	Fatty alcohols	0	33.3	-	-	2.0382	1.9186	0.8584	0.001724	0.1196
pos_1006	Rishitin	metab_9	yes	down	-	C09715	pos	18178-54-6	245.153	5.839	M+H-2H2O, M+Na	C14H22O2	0	79.7	HMDB0035593;HMDB0302980	-	-	-	-	-	Organic oxygen compounds	Organooxygen compounds	Alcohols and polyols	0	79.7	-	-	2.0696	1.9638	0.8646	0.0008192	0.1049
pos_1014	2,2,6,7-Tetramethylbicyclo[4.3.0]nona-1(9),4-dien-8-one	metab_18	yes	down	-	-	pos	99901-22-1	173.132	5.83117	M+H-H2O, M+H	C13H18O	0	48.1	HMDB0036685	-	-	-	-	-	Organic oxygen compounds	Organooxygen compounds	Carbonyl compounds	0	48.1	-	-	1.5515	1.5202	0.9101	0.002734	0.146
pos_1017	Prostaglandin D2	metab_21	yes	down	-	C00696	pos	41598-07-6	394.258	5.82337	M+NH4, M+ACN+H	C20H32O5	0	70.7	HMDB0001403;PW_C001084;LMFA03010004	Lipids	Eicosanoids	map01100;map05310;map04664;map05143;map00590;map04080;map04726	Metabolism;Human Diseases;Organismal Systems;Human Diseases;Metabolism;Environmental Information Processing;Organismal Systems	Global and overview maps;Immune disease;Immune system;Infectious disease: parasitic;Lipid metabolism;Signaling molecules and interaction;Nervous system	Lipids and lipid-like molecules	Fatty Acyls	Eicosanoids	0	70.7	Metabolic pathways;Asthma;Fc epsilon RI signaling pathway;African trypanosomiasis;Arachidonic acid metabolism;Neuroactive ligand-receptor interaction;Serotonergic synapse	Metabolic pathways;Asthma;Fc epsilon RI signaling pathway;African trypanosomiasis;Arachidonic acid metabolism;Neuroactive ligand-receptor interaction;Serotonergic synapse	1.4503	1.5009	0.9124	0.01478	0.2632
pos_1018	Cafestol	metab_22	yes	down	-	C09066	pos	469-83-0	317.211	5.82337	M+H-H2O, M+H	C20H28O3	59.5	0	HMDB0035710	-	-	-	-	-	Organoheterocyclic compounds	Naphthofurans	Not Available	59.5	0	-	-	1.7161	1.7679	0.882	0.02243	0.2949
pos_1036	[(1S,2R,3S,4S,6R,7R,14R)-4-Ethenyl-3-hydroxy-2,4,7,14-tetramethyl-9-oxo-6-tricyclo[5.4.3.01,8]tetradecanyl] 2-hydroxyacetate	metab_42	yes	down	-	-	pos	-	396.274	5.77657	M+NH4, M+Na	C22H34O5	0	61.8	HMDB0248901	-	-	-	-	-	Lipids and lipid-like molecules	Prenol lipids	Diterpenoids	0	61.8	-	-	1.0261	1.1384	0.9421	0.04151	0.35
pos_106	Ciprostene	metab_68	yes	down	-	-	pos	-	365.268	6.08087	M+H-H2O, M+H, M+NH4	C22H36O4	0	53	HMDB0250270	-	-	-	-	-	Lipids and lipid-like molecules	Fatty Acyls	Eicosanoids	0	53	-	-	1.2548	1.314	0.9349	0.03863	0.3464
pos_1065	4-oxo-Retinoic acid	metab_74	yes	down	-	C16678	pos	38030-57-8	315.195	5.71408	M+H-H2O, M+H	C20H26O3	0	75.2	HMDB0006285;PW_C002706	-	-	map01100;map00830	Metabolism;Metabolism	Global and overview maps;Metabolism of cofactors and vitamins	Lipids and lipid-like molecules	Prenol lipids	Retinoids	0	75.2	Metabolic pathways;Retinol metabolism	Metabolic pathways;Retinol metabolism	1.7955	1.8834	0.8566	0.02349	0.2994
pos_1076	2-Hydroxyhept-5-enoylcarnitine	metab_86	yes	down	-	-	pos	-	320.208	5.68297	M+Na, M+CH3OH+H	C14H25NO5	0	44.7	HMDB0241687	-	-	-	-	-	Lipids and lipid-like molecules	Fatty Acyls	Fatty acid esters	0	44.7	-	-	2.9842	2.7985	0.6571	0.008452	0.2144
pos_1079	1-Tert-butyl 4-ethyl 5-oxoazepane-1,4-dicarboxylate	metab_89	yes	down	-	-	pos	-	286.164	5.65952	M+H, M+Na	C14H23NO5	0	43.8	HMDB0244604	-	-	-	-	-	Organoheterocyclic compounds	Azepanes	Not Available	0	43.8	-	-	2.2797	2.3455	0.7308	0.00837	0.2144
pos_1090	Prostaglandin E3	metab_102	yes	down	-	C06439	pos	802-31-3	333.205	5.6517	M+H-H2O, M+2Na-H	C20H30O5	0	82.7	HMDB0002664;HMDB0247474;LMFA03010135	Lipids	Eicosanoids	-	-	-	Lipids and lipid-like molecules	Fatty Acyls	Eicosanoids	0	82.7	-	-	1.1938	1.2831	0.9228	0.03932	0.3464
pos_1226	L-Methionine S-oxide	metab_253	yes	down	-	C02989	pos	3226-65-1	166.053	0.580867	M+H-H2O, M+H	C5H11NO3S	84.9	0	HMDB0002005	-	-	map01100;map00270	Metabolism;Metabolism	Global and overview maps;Amino acid metabolism	Organic acids and derivatives	Carboxylic acids and derivatives	Amino acids, peptides, and analogues	84.9	0	Metabolic pathways;Cysteine and methionine metabolism	Metabolic pathways;Cysteine and methionine metabolism	1.2571	1.2575	0.9383	0.03182	0.3295
pos_1250	Pro His	metab_280	yes	down	-	-	pos	-	253.129	0.61095	M+H-H2O, M+H	C11H16N4O3	72.7	0	-	-	-	-	-	-	-	-	-	72.7	0	-	-	1.7312	1.6116	0.889	0.01382	0.2614
pos_1289	Methionine Sulfoxide	metab_322	yes	down	-	C02989	pos	62697-73-8;3226-65-1	166.053	0.726017	M+H, M+2Na-H	C5H11NO3S	73.9	0	HMDB0002005;PW_C001342	-	-	map01100;map00270	Metabolism;Metabolism	Global and overview maps;Amino acid metabolism	Organic acids and derivatives	Carboxylic acids and derivatives	Amino acids, peptides, and analogues	73.9	0	Metabolic pathways;Cysteine and methionine metabolism	Metabolic pathways;Cysteine and methionine metabolism	1.2751	1.3071	0.9366	0.01904	0.2845
pos_129	5-Deoxydiplosporin	metab_323	yes	up	-	-	pos	-	458.253	6.04973	M+H-H2O, 2M+ACN+H, M+H-2H2O	C12H16O3	0	46.1	HMDB0030681	-	-	-	-	-	Organoheterocyclic compounds	Pyrans	Pyranones and derivatives	0	46.1	-	-	1.0861	1.1192	1.0507	0.01617	0.2668
pos_135	Oryzalide B	metab_390	yes	down	-	-	pos	134885-94-2	285.184	6.04973	M+H-2H2O, M+H-H2O, M+Na	C19H28O4	0	69.5	HMDB0037592	-	-	-	-	-	Lipids and lipid-like molecules	Prenol lipids	Terpene lactones	0	69.5	-	-	2.061	2.1396	0.8018	0.01387	0.2614
pos_143	Annosquamosin A	metab_479	yes	down	-	-	pos	192584-48-8	345.242	5.8624	M+H-H2O, M+H, M+Na	C22H34O4	0	59.8	HMDB0031137	-	-	-	-	-	Lipids and lipid-like molecules	Prenol lipids	Diterpenoids	0	59.8	-	-	1.2993	1.4112	0.9128	0.04283	0.3539
pos_144	Dehydroabietic Acid	metab_490	yes	down	-	C12078	pos	1740-19-8	301.216	5.85457	M+H-H2O, M+H, M+H-2H2O	C20H28O2	56.9	0	HMDB0260088;HMDB0061925;LMPR0104050005	-	-	-	-	-	Lipids and lipid-like molecules	Prenol lipids	Diterpenoids	56.9	0	-	-	1.4854	1.5382	0.9036	0.02248	0.2949
pos_145	17-Hydroxymethylethisterone	metab_501	yes	down	-	-	pos	-	325.216	5.84675	M+H-H2O, M+H, M+H-2H2O	C22H30O3	0	52.9	HMDB0060710	-	-	-	-	-	Lipids and lipid-like molecules	Steroids and steroid derivatives	Androstane steroids	0	52.9	-	-	1.4105	1.4565	0.9274	0.02291	0.2957
pos_151	Alpha-Amylcinnamyl acetate	metab_567	yes	down	-	-	pos	7493-78-9	211.148	5.83117	M+H-2H2O, M+H, M+CH3OH+H	C16H22O2	0	64.7	HMDB0036207	-	-	-	-	-	Benzenoids	Benzene and substituted derivatives	Not Available	0	64.7	-	-	1.6263	1.5058	0.9161	0.002035	0.1278
pos_152	Canrenoic acid	metab_578	yes	down	-	-	pos	-	359.221	5.79207	M+H-H2O, M+H, M+H-2H2O	C22H30O4	0	49.8	HMDB0249591;LMST02030154	-	-	-	-	-	Lipids and lipid-like molecules	Steroids and steroid derivatives	Androstane steroids	0	49.8	-	-	1.6389	1.7558	0.8916	0.03339	0.3364
pos_153	Hexadecasphingosine	metab_589	yes	down	-	-	pos	-	254.247	5.74528	M+H-H2O, M+H, M+H-2H2O	C16H33NO2	0	35.9	HMDB0242181;LMSP01040008	-	-	-	-	-	Organic nitrogen compounds	Organonitrogen compounds	Amines	0	35.9	-	-	1.4107	1.2049	0.9365	0.03426	0.3364
pos_1531	2-Aminoadipic acid	metab_591	yes	down	-	C00956	pos	1118-90-7	203.102	0.91895	M+ACN+H	C6H11NO4	0	45.8	HMDB0000510;HMDB0302754	-	-	map01100;map00310;map00311;map00300;map01210;map01230	Metabolism;Metabolism;Metabolism;Metabolism;Metabolism;Metabolism	Global and overview maps;Amino acid metabolism;Biosynthesis of other secondary metabolites;Amino acid metabolism;Global and overview maps;Global and overview maps	Organic acids and derivatives	Carboxylic acids and derivatives	Amino acids, peptides, and analogues	0	45.8	Metabolic pathways;Lysine degradation;Penicillin and cephalosporin biosynthesis;Lysine biosynthesis;2-Oxocarboxylic acid metabolism;Biosynthesis of amino acids	Metabolic pathways;Lysine degradation;Penicillin and cephalosporin biosynthesis;Lysine biosynthesis;2-Oxocarboxylic acid metabolism;Biosynthesis of amino acids	1.1879	1.1194	0.9446	0.02589	0.3039
pos_159	2-Methyl-3-methoxy-4-phenylbutyric acid	metab_654	yes	down	-	-	pos	-	417.224	5.67515	M+ACN+H, M+ACN+Na, 2M+H	C12H16O3	0	42.2	HMDB0245218	-	-	-	-	-	Benzenoids	Benzene and substituted derivatives	Not Available	0	42.2	-	-	1.7243	1.7728	0.8792	0.03395	0.3364
pos_1607	Calystegine B2	metab_674	yes	down	-	C10851	pos	127414-85-1	217.118	1.2532	M+ACN+H	C7H13NO4	0	49.8	HMDB0038594	-	-	-	-	-	Alkaloids and derivatives	Tropane alkaloids	Not Available	0	49.8	-	-	1.1746	1.143	0.9498	0.01548	0.2664
pos_1611	Hydroxyprolyl-Methionine	metab_679	yes	down	-	-	pos	-	263.106	1.26098	M+H	C10H18N2O4S	0	57.1	HMDB0028869	-	-	-	-	-	Organic acids and derivatives	Carboxylic acids and derivatives	Amino acids, peptides, and analogues	0	57.1	-	-	2.1769	2.0642	0.8546	0.0001025	0.04877
pos_1693	Buformin	metab_768	yes	down	-	C07674	pos	692-13-7	196.097	1.67733	M+K	C6H15N5	0	58.4	HMDB0249431	-	-	-	-	-	Organic nitrogen compounds	Organonitrogen compounds	Guanidines	0	58.4	-	-	1.7707	1.8457	0.8229	0.006516	0.1944
pos_1772	2-Amino-6-methyl-2,3,6,7-tetrahydro-1H-pteridin-4-one	metab_856	yes	down	-	-	pos	-	164.093	1.80965	M+H-H2O	C7H11N5O	0	50	HMDB0255376	-	-	-	-	-	Organoheterocyclic compounds	Pteridines and derivatives	Pterins and derivatives	0	50	-	-	1.4453	1.35	0.9155	0.008644	0.2144
pos_1784	4-Amino-1-[(2R,3S,4S,5R)-3,4-dihydroxy-5-(hydroxymethyl)oxolan-2-yl]oxypyrimidin-2-one	metab_869	yes	up	-	-	pos	-	541.154	1.85628	2M+Na	C9H13N3O6	0	70	HMDB0257637	-	-	-	-	-	Organic oxygen compounds	Organooxygen compounds	Carbohydrates and carbohydrate conjugates	0	70	-	-	1.9319	1.732	1.1876	0.02464	0.3007
pos_1791	Thr Tyr	metab_877	yes	up	-	-	pos	-	283.128	1.87187	M+H	C13H18N2O5	63.6	0	-	-	-	-	-	-	-	-	-	63.6	0	-	-	1.1701	1.3465	1.0859	0.0381	0.3464
pos_1827	MG(PGJ2/0:0/0:0)	metab_917	yes	down	-	-	pos	-	216.123	1.92628	M+H+Na	C23H36O6	0	33.7	HMDB0260479	-	-	-	-	-	Not Available	Not Available	Not Available	0	33.7	-	-	2.221	2.2004	0.7896	0.001276	0.1181
pos_1876	L-Tyrosine Methyl Ester	metab_969	yes	up	-	C03404	pos	1080-06-4	196.097	2.0185	M+H	C10H13NO3	81.5	0	HMDB0029217	-	-	-	-	-	Organic acids and derivatives	Carboxylic acids and derivatives	Amino acids, peptides, and analogues	81.5	0	-	-	1.7616	1.6129	1.1479	0.0177	0.2767
pos_1916	Normetanephrine	metab_1012	yes	down	-	C05589	pos	97-31-4	216.123	2.11938	M+CH3OH+H	C9H13NO3	0	33.3	PW_C000654;HMDB0000819	-	-	map01100;map00350	Metabolism;Metabolism	Global and overview maps;Amino acid metabolism	Benzenoids	Phenols	Methoxyphenols	0	33.3	Metabolic pathways;Tyrosine metabolism	Metabolic pathways;Tyrosine metabolism	1.4149	1.3756	0.8967	0.04026	0.3482
pos_2000	Val Gly Val	metab_1107	yes	up	-	-	pos	-	274.176	2.3291	M+H	C12H23N3O4	76	0	-	-	-	-	-	-	-	-	-	76	0	-	-	1.6608	1.4481	1.1233	0.04714	0.3628
pos_2014	4-Amino-3-phenylbutanoic acid	metab_1122	yes	down	-	-	pos	-	212.128	2.36003	M+CH3OH+H	C10H13NO2	0	40	HMDB0246346	-	-	-	-	-	Organic acids and derivatives	Carboxylic acids and derivatives	Amino acids, peptides, and analogues	0	40	-	-	2.2681	2.3115	0.7481	0.004713	0.1846
pos_2047	(+/-)-Tryptophan	metab_1158	yes	up	-	C00806	pos	1954-12-06	409.186	2.43007	2M+H	C11H12N2O2	0	68.4	HMDB0030396	-	-	-	-	-	Organoheterocyclic compounds	Indoles and derivatives	Indolyl carboxylic acids and derivatives	0	68.4	-	-	1.1824	1.1047	1.0456	0.004686	0.1846
pos_2173	Mukonidine	metab_1296	yes	down	-	-	pos	24949-00-6	259.107	2.80237	M+NH4	C14H11NO3	0	39.1	HMDB0030214	-	-	-	-	-	Organoheterocyclic compounds	Indoles and derivatives	Carbazoles	0	39.1	-	-	2.3068	2.1703	0.7497	0.0304	0.3234
pos_2180	(Z)-7-[(1R,2R,3R,4S)-3-[(E)-C-Methyl-N-(phenylcarbamothioylamino)carbonimidoyl]-2-bicyclo[2.2.1]heptanyl]hept-5-enoic acid	metab_1304	yes	up	-	-	pos	-	431.249	2.8102	M+NH4	C23H31N3O2S	0	69.6	HMDB0260211	-	-	-	-	-	Lipids and lipid-like molecules	Prenol lipids	Monoterpenoids	0	69.6	-	-	1.9032	1.8964	1.1986	0.01009	0.2277
pos_2202	Austdiol	metab_1329	yes	up	-	-	pos	53043-28-0	254.102	2.86467	M+NH4	C12H12O5	0	47.2	HMDB0030858	-	-	-	-	-	Organoheterocyclic compounds	Azaphilones	Not Available	0	47.2	-	-	1.2574	1.1454	1.0828	0.03264	0.3355
pos_2228	4-Acetylbutyrate	metab_1357	yes	down	-	C02129	pos	3128-06-01	172.097	2.94278	M+ACN+H	C6H10O3	0	42.7	HMDB0061881	-	-	-	-	-	Lipids and lipid-like molecules	Fatty Acyls	Fatty acids and conjugates	0	42.7	-	-	1.04	1.0489	0.9467	0.0364	0.343
pos_2315	Myristicin	metab_1454	yes	down	-	C10480	pos	607-91-0	210.112	3.16913	M+NH4	C11H12O3	0	52.5	HMDB0035873	-	-	-	-	-	Organoheterocyclic compounds	Benzodioxoles	Not Available	0	52.5	-	-	2.1232	2.1863	0.7563	0.001634	0.1183
pos_2336	L-phenylalanyl-L-proline	metab_1476	yes	down	-	-	pos	7669-65-0	263.139	3.2394	M+H	C14H18N2O3	78.3	0	HMDB0011177	-	-	-	-	-	Organic acids and derivatives	Carboxylic acids and derivatives	Amino acids, peptides, and analogues	78.3	0	-	-	1.4226	1.4007	0.9343	0.008015	0.2135
pos_2357	Met Phe	metab_1499	yes	up	-	-	pos	-	297.126	3.3175	M+H	C14H20N2O3S	63.2	0	-	-	-	-	-	-	-	-	-	63.2	0	-	-	1.5159	1.3096	1.1037	0.02513	0.3007
pos_2386	Val Ala Phe	metab_1531	yes	up	-	-	pos	-	336.191	3.42673	M+H	C17H25N3O4	49.4	0	-	-	-	-	-	-	-	-	-	49.4	0	-	-	1.7862	1.5764	1.1329	0.01197	0.2476
pos_2413	Metoclopramide	metab_1561	yes	up	-	C07868	pos	364-62-5	282.137	3.52045	M+H-H2O	C14H22ClN3O2	0	30.4	HMDB0015363	-	-	-	-	-	Benzenoids	Phenol ethers	Aminophenyl ethers	0	30.4	-	-	1.7842	1.8373	1.2102	0.0369	0.343
pos_2414	PE(20:5(5Z,8Z,11Z,14Z,16E)-OH(18R)/20:5(5Z,8Z,11Z,14Z,17Z))	metab_1562	yes	up	-	-	pos	-	422.73	3.52045	M+2Na	C45H70NO9P	0	56.7	HMDB0262607	-	-	-	-	-	Not Available	Not Available	Not Available	0	56.7	-	-	2.3152	2.3829	1.2889	0.0002832	0.07858
pos_2421	Methyleugenol	metab_1570	yes	down	-	C10454	pos	93-15-2	143.085	3.54377	M+H-2H2O	C11H14O2	0	36.7	HMDB0031864	-	-	-	-	-	Benzenoids	Benzene and substituted derivatives	Methoxybenzenes	0	36.7	-	-	2.7346	2.8632	0.5527	0.02272	0.2949
pos_2427	1-Methyl-4-phenyl-2H-pyridine	metab_1576	yes	down	-	-	pos	-	172.112	3.56722	M+H	C12H13N	0	49.1	HMDB0243930	-	-	-	-	-	Organoheterocyclic compounds	Pyridines and derivatives	Hydropyridines	0	49.1	-	-	2.5193	2.5455	0.5638	0.03341	0.3364
pos_2457	[3-(2-Aminopropyl)-6-methylidenecyclohexa-1,3-dien-1-yl]methanediol	metab_1609	yes	down	-	-	pos	-	196.133	3.6999	M+H	C11H17NO2	0	56.5	HMDB0257571	-	-	-	-	-	Organic oxygen compounds	Organooxygen compounds	Alcohols and polyols	0	56.5	-	-	1.6546	1.789	0.829	0.04106	0.35
pos_2472	Ile Ala Ile	metab_1626	yes	up	-	-	pos	-	316.222	3.74683	M+H	C15H29N3O4	48.7	0	-	-	-	-	-	-	-	-	-	48.7	0	-	-	1.6002	1.4734	1.1039	0.005168	0.1846
pos_2483	3'-DEOXY-3'-FLUOROTHYMIDINE	metab_1638	yes	down	-	-	pos	-	277.118	3.79373	M+CH3OH+H	C10H13FN2O4	0	43.8	HMDB0246092	-	-	-	-	-	Nucleosides, nucleotides, and analogues	Pyrimidine nucleosides	Pyrimidine 2'',3''-dideoxyribonucleosides	0	43.8	-	-	1.8532	1.9701	0.8593	0.001883	0.1206
pos_2489	Gly Leu Leu	metab_1644	yes	up	-	-	pos	-	302.207	3.8172	M+H	C14H27N3O4	53.6	0	-	-	-	-	-	-	-	-	-	53.6	0	-	-	1.9457	1.6699	1.1595	0.03951	0.3464
pos_2522	Ser Leu Ile	metab_1681	yes	up	-	-	pos	-	332.217	3.96543	M+H	C15H29N3O5	65.9	0	-	-	-	-	-	-	-	-	-	65.9	0	-	-	1.8303	1.6663	1.1286	0.004178	0.1846
pos_2524	Eugenol	metab_1683	yes	down	-	C10453	pos	97-53-0	182.117	3.97325	M+NH4	C10H12O2	0	38	HMDB0005809;MJDBOTE0000375	-	-	-	-	-	Benzenoids	Phenols	Methoxyphenols	0	38	-	-	1.5231	1.5679	0.8445	0.03377	0.3364
pos_2572	2,4-Hexadien-1-ol	metab_1736	yes	down	-	-	pos	-	140.107	4.1685	M+ACN+H	C6H10O	0	31	HMDB0303233	-	-	-	-	-	Lipids and lipid-like molecules	Fatty Acyls	Fatty alcohols	0	31	-	-	1.0254	1.039	0.9424	0.0133	0.2589
pos_2615	Crotetamide	metab_1784	yes	up	-	-	pos	-	259.201	4.34813	M+CH3OH+H	C12H22N2O2	32.2	0	HMDB0250544	-	-	-	-	-	Not Available	Not Available	Not Available	32.2	0	-	-	2.2249	1.9287	1.2239	0.02094	0.2918
pos_2620	Ile Val Ile	metab_1790	yes	up	-	-	pos	-	344.254	4.38723	M+H	C17H33N3O4	31.6	0	-	-	-	-	-	-	-	-	-	31.6	0	-	-	1.7433	1.5094	1.1419	0.04054	0.3488
pos_2644	Aspartame	metab_1816	yes	up	-	C11045	pos	22839-47-0	277.118	4.48095	M+H-H2O	C14H18N2O5	0	48.6	HMDB0001894;MJDBOTE0001640	-	-	map04742	Organismal Systems	Sensory system	Organic acids and derivatives	Carboxylic acids and derivatives	Amino acids, peptides, and analogues	0	48.6	Taste transduction	Taste transduction	1.5504	1.3183	1.1	0.0217	0.2949
pos_2657	4,5-Dihydropiperlonguminine	metab_1830	yes	up	-	-	pos	23512-53-0	293.185	4.55118	M+NH4	C16H21NO3	0	30.9	HMDB0041488	-	-	-	-	-	Organoheterocyclic compounds	Benzodioxoles	Not Available	0	30.9	-	-	2.3901	2.0636	1.3375	0.03388	0.3364
pos_2752	Ile Leu Phe	metab_1935	yes	up	-	-	pos	-	392.254	5.01943	M+H	C21H33N3O4	53.4	0	-	-	-	-	-	-	-	-	-	53.4	0	-	-	2.0578	1.7966	1.1845	0.01509	0.2647
pos_2790	Resolvin D1	metab_1977	yes	up	-	C18178	pos	-	440.24	5.2695	M+ACN+Na	C22H32O5	0	48.5	LMFA04030011;HMDB0003733	-	-	-	-	-	Lipids and lipid-like molecules	Fatty Acyls	Fatty acids and conjugates	0	48.5	-	-	2.9943	2.7335	1.5665	0.01619	0.2668
pos_2848	Dehydrocurdione	metab_2041	yes	down	-	C16949	pos	38230-32-9	257.153	5.55028	M+Na	C15H22O2	0	65.2	HMDB0035407	-	-	-	-	-	Lipids and lipid-like molecules	Prenol lipids	Sesquiterpenoids	0	65.2	-	-	1.5312	1.5309	0.8347	0.03672	0.343
pos_2858	5-Hydroxy-2-(1-hydroxy-5-methyl-4-hexenyl)benzofuran	metab_2052	yes	down	-	-	pos	197971-79-2	510.287	5.56592	2M+NH4	C15H18O3	0	37.1	HMDB0031916	-	-	-	-	-	Organoheterocyclic compounds	Benzofurans	Not Available	0	37.1	-	-	1.7052	1.7649	0.8578	0.02355	0.2994
pos_2873	1-Tetralone	metab_2069	yes	down	-	-	pos	-	188.107	5.60488	M+ACN+H	C10H10O	0	43.7	HMDB0248243	-	-	-	-	-	Benzenoids	Tetralins	Not Available	0	43.7	-	-	1.7929	1.8522	0.7959	0.04797	0.3639
pos_2879	2,3-Dihydrowithanolide E	metab_2075	yes	up	-	-	pos	38253-76-8	552.292	5.60488	M+ACN+Na	C28H40O7	0	83	HMDB0034057	-	-	-	-	-	Lipids and lipid-like molecules	Steroids and steroid derivatives	Steroid lactones	0	83	-	-	2.0616	2.0267	1.2692	0.04114	0.35
pos_2964	Bufotenin	metab_2169	yes	up	-	C08299	pos	487-93-4	472.268	5.79988	2M+ACN+Na	C12H16N2O	0	35.4	HMDB0041842	-	-	-	-	-	Organoheterocyclic compounds	Indoles and derivatives	Tryptamines and derivatives	0	35.4	-	-	1.2412	1.23	1.083	0.02824	0.314
pos_30	19,20-DiHDPA	metab_2209	yes	down	-	-	pos	-	327.231	6.04973	M+H-2H2O, M+H-H2O, M+H, M+Na	C22H34O4	0	47.5	LMFA04000043;HMDB0010214	-	-	-	-	-	Lipids and lipid-like molecules	Fatty Acyls	Fatty acids and conjugates	0	47.5	-	-	1.3577	1.462	0.9124	0.0384	0.3464
pos_3008	N-Docosahexaenoyl Tyrosine	metab_2219	yes	up	-	-	pos	-	492.31	5.90908	M+H	C31H41NO4	0	40.5	HMDB0242024	-	-	-	-	-	Not Available	Not Available	Not Available	0	40.5	-	-	1.6636	1.5729	1.1034	0.002763	0.146
pos_3014	(Z)-3-(1,2-Dihydroxyethyl)-3-hydroxyhenicos-12-en-2-one	metab_2226	yes	down	-	-	pos	-	407.314	5.9169	M+Na	C23H44O4	0	57.3	HMDB0255948	-	-	-	-	-	Lipids and lipid-like molecules	Fatty Acyls	Fatty alcohols	0	57.3	-	-	1.5269	1.6621	0.8498	0.03953	0.3464
pos_3087	All-trans-13,14-dihydroretinol	metab_2306	yes	up	-	C15492	pos	115797-14-3	311.236	6.0965	M+Na	C20H32O	0	57.9	LMPR01090047;PW_C007207;HMDB0011618	-	-	map00830	Metabolism	Metabolism of cofactors and vitamins	Lipids and lipid-like molecules	Prenol lipids	Retinoids	0	57.9	Retinol metabolism	Retinol metabolism	1.3659	1.2166	1.0912	0.04941	0.3667
pos_3121	Prostaglandin F2a	metab_2344	yes	down	-	C00639	pos	551-11-1	377.23	6.30742	M+Na	C20H34O5	0	46.4	PW_C000889;HMDB0001139;HMDB0246949	Lipids	Eicosanoids	map01100;map00590;map04976;map04921;map04080;map04726;map04072;map04913	Metabolism;Metabolism;Organismal Systems;Organismal Systems;Environmental Information Processing;Organismal Systems;Environmental Information Processing;Organismal Systems	Global and overview maps;Lipid metabolism;Digestive system;Endocrine system;Signaling molecules and interaction;Nervous system;Signal transduction;Endocrine system	Lipids and lipid-like molecules	Fatty Acyls	Eicosanoids	0	46.4	Metabolic pathways;Arachidonic acid metabolism;Bile secretion;Oxytocin signaling pathway;Neuroactive ligand-receptor interaction;Serotonergic synapse;Phospholipase D signaling pathway;Ovarian steroidogenesis	Metabolic pathways;Arachidonic acid metabolism;Bile secretion;Oxytocin signaling pathway;Neuroactive ligand-receptor interaction;Serotonergic synapse;Phospholipase D signaling pathway;Ovarian steroidogenesis	1.958	2.081	0.7831	0.04603	0.3624
pos_319	Thiobutyric acid	metab_2418	yes	up	-	-	pos	-	87.0267	0.9808	M+H-H2O, M+H	C4H8OS	0	31.3	HMDB0259005	-	-	-	-	-	Organic acids and derivatives	Carbothioic S-acids	Not Available	0	31.3	-	-	1.4279	1.2977	1.0914	0.02546	0.3007
pos_3201	4-Hprog	metab_2432	yes	up	-	-	pos	-	532.267	7.25118	M+H-2H2O	C32H41NO8	0	81.5	HMDB0246436	-	-	-	-	-	Lipids and lipid-like molecules	Prenol lipids	Retinoids	0	81.5	-	-	1.5026	1.6262	1.159	0.01392	0.2614
pos_33	17-keto-4(Z),7(Z),10(Z),13(Z),15(E),19(Z)-Docosahexaenoic Acid	metab_2540	yes	down	-	-	pos	-	325.216	6.04192	M+H-H2O, M+H, M+Na, M+H-2H2O	C22H30O3	43.8	0	-	-	-	-	-	-	-	-	-	43.8	0	-	-	1.372	1.4115	0.9277	0.01868	0.2827
pos_34	Prostaglandin D3	metab_2651	yes	down	-	C13802	pos	71902-47-1	315.195	6.04192	M+H-H2O, M+H, M+ACN+H, M+H-2H2O	C20H30O5	0	76.3	HMDB0003034;LMFA03010142	-	-	-	-	-	Lipids and lipid-like molecules	Fatty Acyls	Eicosanoids	0	76.3	-	-	1.6808	1.6944	0.8533	0.03976	0.3466
pos_346	Castanospermine	metab_2718	yes	down	-	C02256	pos	79831-76-8	190.107	0.934533	M+H-H2O, M+H	C8H15NO4	0	39.2	HMDB0249700	-	-	-	-	-	Organoheterocyclic compounds	Indolizidines	Not Available	0	39.2	-	-	2.0199	1.9418	0.8249	0.03152	0.3295
pos_3504	LysoPC(17:0/0:0)	metab_2768	yes	up	-	C04230	pos	50930-23-9	510.355	6.8377	M+H	C25H52NO7P	0	80.8	HMDB0012108	Lipids	Phospholipids	map00564;map05231	Metabolism;Human Diseases	Lipid metabolism;Cancer: overview	Lipids and lipid-like molecules	Glycerophospholipids	Glycerophosphocholines	0	80.8	Glycerophospholipid metabolism;Choline metabolism in cancer	Glycerophospholipid metabolism;Choline metabolism in cancer	2.3546	2.113	1.2151	0.01678	0.2702
pos_352	2',3'-Dideoxyuridine	metab_2785	yes	down	-	-	pos	-	230.113	0.926717	M+H, M+NH4	C9H12N2O4	0	76.5	HMDB0245547	-	-	-	-	-	Nucleosides, nucleotides, and analogues	Pyrimidine nucleosides	Pyrimidine 2'',3''-dideoxyribonucleosides	0	76.5	-	-	1.3886	1.2944	0.9182	0.0358	0.343
pos_3567	17-phenyl-18,19,20-trinor-prostaglandin E2	metab_2837	yes	up	-	-	pos	-	428.246	6.24487	M+ACN+H	C23H30O5	0	38	HMDB0062612	-	-	-	-	-	Lipids and lipid-like molecules	Fatty Acyls	Eicosanoids	0	38	-	-	1.3538	1.3802	1.0865	0.01686	0.2702
pos_3582	LysoPA(O-18:0/0:0)	metab_2854	yes	up	-	-	pos	-	466.329	6.17455	M+ACN+H	C21H45O6P	0	31.6	HMDB0011144	-	-	-	-	-	Lipids and lipid-like molecules	Glycerophospholipids	Glycerophosphates	0	31.6	-	-	2.2707	2.031	1.2538	0.03638	0.343
pos_3586	Risbitin	metab_2858	yes	up	-	C09715	pos	-	508.339	6.15112	2M+ACN+Na	C14H22O2	0	34.4	HMDB0302980	-	-	-	-	-	Organic oxygen compounds	Organooxygen compounds	Alcohols and polyols	0	34.4	-	-	2.5465	2.3133	1.2955	0.02888	0.3153
pos_3642	Cervonoyl ethanolamide	metab_2919	yes	down	-	C13828	pos	-	355.262	6.06525	M+H-H2O	C24H36O3	0	38.3	HMDB0013627	-	-	-	-	-	Lipids and lipid-like molecules	Fatty Acyls	Fatty acid esters	0	38.3	-	-	2.4549	2.4081	0.8185	0.009174	0.2198
pos_3645	Sapienic acid	metab_2922	yes	down	-	C21942	pos	17004-51-2	272.258	6.06525	M+NH4	C16H30O2	0	43.7	HMDB0257483;LMFA01030267	-	-	-	-	-	Lipids and lipid-like molecules	Fatty Acyls	Fatty acids and conjugates	0	43.7	-	-	1.4083	1.2407	0.9249	0.02747	0.309
pos_3650	Guaiazulene	metab_2928	yes	down	-	C09675	pos	489-84-9	199.148	6.06525	M+H	C15H18	58.1	0	HMDB0036648;LMPR0103410006;MJDBOTE0001678	-	-	-	-	-	Lipids and lipid-like molecules	Prenol lipids	Sesquiterpenoids	58.1	0	-	-	1.7397	1.6608	0.8817	0.004411	0.1846
pos_3672	Prostaglandin A1	metab_2951	yes	down	-	C04685	pos	14152-28-4	359.22	6.04973	M+Na	C20H32O4	0	79.1	HMDB0002656;LMFA03010005	Lipids	Eicosanoids	-	-	-	Lipids and lipid-like molecules	Fatty Acyls	Eicosanoids	0	79.1	-	-	2.0906	2.2371	0.7881	0.04098	0.35
pos_3673	Docosapentaenoic acid (22n-3)	metab_2952	yes	down	-	C16513	pos	24880-45-3	353.247	6.04973	M+Na	C22H34O2	0	44.9	PW_C002795;HMDB0006528	-	-	map01040	Metabolism	Lipid metabolism	Lipids and lipid-like molecules	Fatty Acyls	Fatty acids and conjugates	0	44.9	Biosynthesis of unsaturated fatty acids	Biosynthesis of unsaturated fatty acids	3.4469	3.3039	0.6065	5.244e-05	0.044
pos_3677	4-Hydroxyretinoic acid	metab_2956	yes	down	-	C16677	pos	66592-72-1	299.2	6.04973	M+H-H2O	C20H28O3	0	78.2	HMDB0006254;PW_C002690	-	-	map01100;map00830	Metabolism;Metabolism	Global and overview maps;Metabolism of cofactors and vitamins	Lipids and lipid-like molecules	Prenol lipids	Retinoids	0	78.2	Metabolic pathways;Retinol metabolism	Metabolic pathways;Retinol metabolism	1.8748	1.9062	0.8438	0.01401	0.2614
pos_3684	Anethole	metab_2964	yes	down	-	C10428	pos	4180-23-8;4180-23-8;104-46-1	131.085	6.04973	M+H-H2O	C10H12O	33.2	0	HMDB0030837;MJDBOTE0001677	-	-	-	-	-	Benzenoids	Phenol ethers	Anisoles	33.2	0	-	-	1.2484	1.2287	0.9384	0.005656	0.1916
pos_3688	LysoPC(14:0/0:0)	metab_2968	yes	up	-	C04230	pos	20559-16-4	468.308	6.04192	M+H	C22H46NO7P	0	40.8	HMDB0010379;PW_C006388	Lipids	Phospholipids	map00564;map05231	Metabolism;Human Diseases	Lipid metabolism;Cancer: overview	Lipids and lipid-like molecules	Glycerophospholipids	Glycerophosphocholines	0	40.8	Glycerophospholipid metabolism;Choline metabolism in cancer	Glycerophospholipid metabolism;Choline metabolism in cancer	3.7277	3.5582	2.0512	0.01826	0.2815
pos_3744	(Z)-4-Hydroxy-6-dodecenoic acid lactone	metab_3031	yes	down	-	C03107	pos	18679-18-0	238.18	5.97167	M+ACN+H	C12H20O2	0	36.3	HMDB0032331;LMFA07040067	-	-	-	-	-	Organoheterocyclic compounds	Lactones	Gamma butyrolactones	0	36.3	-	-	2.1456	2.0439	0.7991	0.01207	0.2479
pos_3763	Unknown 370	metab_3052	yes	up	-	-	pos	53905-14-9	476.315	5.94822	M+ACN+Na	C27H40O3	0	55.9	HMDB0039022	-	-	-	-	-	Lipids and lipid-like molecules	Prenol lipids	Sesterterpenoids	0	55.9	-	-	1.5351	1.4844	1.0934	0.01557	0.2664
pos_3765	Cembrene	metab_3054	yes	up	-	C11893	pos	1898-13-1	295.241	5.94822	M+Na	C20H32	0	87.7	HMDB0036845;LMPR0104190002	-	-	-	-	-	Lipids and lipid-like molecules	Prenol lipids	Diterpenoids	0	87.7	-	-	1.5784	1.6022	1.1674	0.04237	0.3516
pos_379	Ala Ile Arg	metab_3081	yes	up	-	-	pos	-	359.239	1.70853	M+2H, M+H	C15H30N6O4	68.2	0	-	-	-	-	-	-	-	-	-	68.2	0	-	-	1.7189	1.7287	1.1569	0.0141	0.2614
pos_3796	19(S)-HETE	metab_3088	yes	down	-	C14749	pos	79551-85-2	303.231	5.89357	M+H-H2O	C20H32O3	0	79.5	HMDB0011136;PW_C006775	-	-	map00590;map01100	Metabolism;Metabolism	Lipid metabolism;Global and overview maps	Lipids and lipid-like molecules	Fatty Acyls	Eicosanoids	0	79.5	Arachidonic acid metabolism;Metabolic pathways	Arachidonic acid metabolism;Metabolic pathways	1.3258	1.3889	0.9084	0.03217	0.3316
pos_3819	Cannabigerolate	metab_3114	yes	down	-	C20406	pos	25555-57-1	383.219	5.85457	M+Na	C22H32O4	0	40.2	HMDB0304284	-	-	map01100	Metabolism	Global and overview maps	Benzenoids	Benzene and substituted derivatives	Benzoic acids and derivatives	0	40.2	Metabolic pathways	Metabolic pathways	1.5649	1.5591	0.8939	0.03179	0.3295
pos_3842	Adrenic acid	metab_3139	yes	down	-	C16527	pos	28874-58-0	355.262	5.839	M+Na	C22H36O2	0	62.9	LMFA04000050;LMFA01030178;HMDB0002226;PW_C001506	-	-	map01040;map04216	Metabolism;Cellular Processes	Lipid metabolism;Cell growth and death	Lipids and lipid-like molecules	Fatty Acyls	Fatty acids and conjugates	0	62.9	Biosynthesis of unsaturated fatty acids;Ferroptosis	Biosynthesis of unsaturated fatty acids;Ferroptosis	2.1418	2.1877	0.8416	0.02631	0.3053
pos_3844	Nandrolone	metab_3141	yes	down	-	C07254	pos	434-22-0	239.179	5.839	M+H-2H2O	C18H26O2	54.3	0	LMST02010044;HMDB0002725	-	-	-	-	-	Lipids and lipid-like molecules	Steroids and steroid derivatives	Estrane steroids	54.3	0	-	-	2.1626	2.0545	0.8211	0.002573	0.1405
pos_3846	(-)-Linalyl acetate	metab_3143	yes	down	-	C09863	pos	-	161.132	5.839	M+H-2H2O	C12H20O2	0	41	HMDB0302749	-	-	-	-	-	Lipids and lipid-like molecules	Prenol lipids	Monoterpenoids	0	41	-	-	1.6346	1.5382	0.9066	0.0007386	0.1049
pos_3848	Beta-Thujaplicin	metab_3145	yes	down	-	C09904	pos	499-44-5	129.07	5.839	M+H-2H2O	C10H12O2	0	35.3	HMDB0035213	-	-	-	-	-	Hydrocarbon derivatives	Tropones	Tropolones	0	35.3	-	-	1.8167	1.7808	0.8652	0.008891	0.2145
pos_3856	Capillene	metab_3154	yes	down	-	C16927	pos	520-74-1	155.085	5.83117	M+H	C12H10	0	34.1	HMDB0034968	-	-	-	-	-	Benzenoids	Benzene and substituted derivatives	Not Available	0	34.1	-	-	1.5146	1.5104	0.9079	0.002554	0.1405
pos_3858	2,6-Dimethylnaphthalene	metab_3156	yes	down	-	C14330	pos	581-42-0	157.101	5.83117	M+H	C12H12	53.3	0	HMDB0059764	-	-	-	-	-	Benzenoids	Naphthalenes	Not Available	53.3	0	-	-	1.2788	1.2339	0.9443	0.0008055	0.1049
pos_3864	7,10,13,16,19-Docosapentaenoic acid	metab_3163	yes	down	-	C16513	pos	24880-45-3	353.247	5.82337	M+Na	C22H34O2	0	54.6	LMFA01030184;HMDB0006528;HMDB0247288;HMDB0246621	-	-	map01040	Metabolism	Lipid metabolism	Lipids and lipid-like molecules	Fatty Acyls	Fatty acids and conjugates	0	54.6	Biosynthesis of unsaturated fatty acids	Biosynthesis of unsaturated fatty acids	3.0041	2.8677	0.7109	0.0005048	0.1049
pos_3919	(6b,7b,13R)-6,7-Diacetoxy-8,14-labdadiene-13-ol	metab_3223	yes	down	-	-	pos	260792-29-8	424.305	5.76873	M+NH4	C24H38O5	0	70.6	HMDB0035288	-	-	-	-	-	Lipids and lipid-like molecules	Prenol lipids	Diterpenoids	0	70.6	-	-	1.7724	1.6216	0.8945	0.006213	0.1944
pos_3924	Vomifoliol	metab_3229	yes	down	-	C04166	pos	-	242.175	5.76873	M+NH4	C13H20O3	0	54.4	HMDB0303570	-	-	-	-	-	Lipids and lipid-like molecules	Prenol lipids	Sesquiterpenoids	0	54.4	-	-	1.9882	1.9041	0.8475	0.002092	0.129
pos_3964	(S)-1-(Sec-Butyl)-N-((4,6-dimethyl-2-oxo-1,2-dihydropyridin-3-yl)methyl)-3-methyl-6-(6-(piperazin-1-yl)pyridin-3-yl)-1H-indole-4-carboxamide	metab_3272	yes	up	-	-	pos	-	559.34	5.72965	M+CH3OH+H	C31H38N6O2	0	49.9	HMDB0252950	-	-	-	-	-	Organoheterocyclic compounds	Diazinanes	Piperazines	0	49.9	-	-	1.0696	1.0641	1.0506	0.0492	0.3667
pos_4104	Schizandrin	metab_3427	yes	down	-	C17064	pos	7432-28-2	433.219	5.59707	M+H	C24H32O7	56.6	0	HMDB0258165	-	-	-	-	-	Phenylpropanoids and polyketides	Tannins	Hydrolyzable tannins	56.6	0	-	-	1.8643	1.9822	0.8558	0.04333	0.3552
pos_4135	CYCLOLEUCINE	metab_3461	yes	down	-	C03969	pos	52-52-8	130.086	5.5581	M+H	C6H11NO2	38	0	HMDB0062225	-	-	-	-	-	Organic acids and derivatives	Carboxylic acids and derivatives	Amino acids, peptides, and analogues	38	0	-	-	1.078	1.0503	0.9583	0.007524	0.2071
pos_4192	(1R*,2R*,4R*,8S*)-p-Menthane-1,2,8,9-tetrol 9-glucoside	metab_3524	yes	down	-	-	pos	402593-84-4	331.176	5.41785	M+H-2H2O	C16H30O9	0	45.3	HMDB0039976	-	-	-	-	-	Lipids and lipid-like molecules	Prenol lipids	Terpene glycosides	0	45.3	-	-	2.9388	3.0723	0.4267	0.01601	0.2668
pos_43	10-Hydroperoxy-H4-neuroprostane	metab_3641	yes	down	-	-	pos	-	357.205	5.68297	M+H-2H2O, M+Na, M+H-H2O, M+H	C22H32O6	0	62.1	HMDB0062274	-	-	-	-	-	Lipids and lipid-like molecules	Fatty Acyls	Eicosanoids	0	62.1	-	-	1.2874	1.3729	0.9241	0.04621	0.3628
pos_4304	Leu Leu Phe	metab_3647	yes	up	-	-	pos	-	392.254	4.87128	M+H	C21H33N3O4	42.2	0	-	-	-	-	-	-	-	-	-	42.2	0	-	-	2.4405	2.1422	1.274	0.009385	0.2213
pos_4312	Caprylic acid	metab_3656	yes	down	-	C06423	pos	124-07-2;124-07-2;74-81-7	183.078	4.80092	M+K	C8H16O2	0	38.6	HMDB0303345;HMDB0304443;LMFA01010008;PW_C000366;HMDB0000482	Organic acids;Lipids	Carboxylic acids;Fatty acids	map01100;map00785;map00061;map01240	Metabolism;Metabolism;Metabolism;Metabolism	Global and overview maps;Metabolism of cofactors and vitamins;Lipid metabolism;Global and overview maps	Lipids and lipid-like molecules	Fatty Acyls	Fatty acids and conjugates	0	38.6	Metabolic pathways;Lipoic acid metabolism;Fatty acid biosynthesis;Biosynthesis of cofactors	Metabolic pathways;Lipoic acid metabolism;Fatty acid biosynthesis;Biosynthesis of cofactors	1.6955	1.5347	0.8663	0.04783	0.3636
pos_4314	Ile Ile Leu	metab_3658	yes	up	-	-	pos	-	358.269	4.7931	M+H	C18H35N3O4	82.9	0	-	-	-	-	-	-	-	-	-	82.9	0	-	-	1.909	1.7643	1.1666	0.008758	0.2144
pos_4383	Cincassiol B	metab_3734	yes	up	-	-	pos	73599-13-0	433.244	4.5199	M+CH3OH+H	C20H32O8	0	34.9	HMDB0036855	-	-	-	-	-	Lipids and lipid-like molecules	Prenol lipids	Diterpenoids	0	34.9	-	-	2.71	2.7725	1.6933	0.03562	0.343
pos_4406	Menadione	metab_3760	yes	down	-	C05377	pos	58-27-5	214.086	4.44197	M+ACN+H	C11H8O2	0	36	HMDB0254432;HMDB0001892;MJDBOTE0000784	-	-	map04977	Organismal Systems	Digestive system	Benzenoids	Naphthalenes	Naphthoquinones	0	36	Vitamin digestion and absorption	Vitamin digestion and absorption	1.7621	1.6481	0.8213	0.04774	0.3636
pos_4427	(Z)-2-Methyl-2-butene-1,4-diol 4-O-beta-D-Glucopyranoside	metab_3783	yes	down	-	-	pos	-	306.155	4.36378	M+ACN+H	C11H20O7	0	35.3	HMDB0041187	-	-	-	-	-	Lipids and lipid-like molecules	Fatty Acyls	Fatty acyl glycosides	0	35.3	-	-	3.7107	3.7653	0.3023	0.008411	0.2144
pos_4430	Alongside	metab_3787	yes	down	-	-	pos	-	266.138	4.35595	M+ACN+H	C12H16O4	0	63.2	HMDB0248179	-	-	-	-	-	Phenylpropanoids and polyketides	Macrolides and analogues	Not Available	0	63.2	-	-	2.5771	2.6489	0.6118	0.01673	0.2702
pos_4436	Lactulose	metab_3793	yes	up	-	C07064	pos	4618-18-2	360.147	4.3325	M+NH4	C12H22O11	0	37	HMDB0000740	-	-	-	-	-	Organic oxygen compounds	Organooxygen compounds	Carbohydrates and carbohydrate conjugates	0	37	-	-	1.593	1.5731	1.1138	0.04517	0.3596
pos_4451	Phe Ser Ile	metab_3810	yes	up	-	-	pos	-	366.202	4.26227	M+H	C18H27N3O5	76.2	0	-	-	-	-	-	-	-	-	-	76.2	0	-	-	1.9816	1.8991	1.1879	0.001087	0.1172
pos_4453	Thr Phe Leu	metab_3812	yes	up	-	-	pos	-	380.217	4.25438	M+H	C19H29N3O5	55.8	0	-	-	-	-	-	-	-	-	-	55.8	0	-	-	2.1785	1.9757	1.2108	0.00516	0.1846
pos_4488	Isoeugenol	metab_3850	yes	down	-	C10469	pos	5932-68-3;97-54-1	182.117	4.153	M+NH4	C10H12O2	0	34.4	HMDB0005802	-	-	-	-	-	Benzenoids	Phenols	Methoxyphenols	0	34.4	-	-	1.5628	1.6593	0.8271	0.03991	0.347
pos_4509	Ile Thr Ile	metab_3874	yes	up	-	-	pos	-	346.233	4.0671	M+H	C16H31N3O5	50.3	0	-	-	-	-	-	-	-	-	-	50.3	0	-	-	1.5967	1.4477	1.1115	0.01149	0.2438
pos_4531	Tyrosylhydroxyproline	metab_3899	yes	down	-	-	pos	936346-34-8	277.118	3.9967	M+H-H2O	C14H18N2O5	0	58.3	HMDB0029106	-	-	-	-	-	Organic acids and derivatives	Carboxylic acids and derivatives	Amino acids, peptides, and analogues	0	58.3	-	-	1.9059	2.0228	0.8037	0.00158	0.1183
pos_4554	Leu Asp Ile	metab_3924	yes	up	-	-	pos	-	360.212	3.93415	M+H	C16H29N3O6	54.9	0	-	-	-	-	-	-	-	-	-	54.9	0	-	-	1.7581	1.6368	1.136	0.0045	0.1846
pos_4592	Gln Ile Ile	metab_3965	yes	up	-	-	pos	-	373.244	3.8172	M+H	C17H32N4O5	77	0	-	-	-	-	-	-	-	-	-	77	0	-	-	1.7283	1.5635	1.1619	0.03373	0.3364
pos_4608	[(2S,3S,4R,5R)-3,4,5,6-Tetrahydroxyhexan-2-yl] 2-hydroxypropanoate	metab_3983	yes	down	-	-	pos	-	277.068	3.7703	M+K	C9H18O7	0	30.9	HMDB0258092	-	-	-	-	-	Lipids and lipid-like molecules	Fatty Acyls	Fatty alcohols	0	30.9	-	-	1.8416	1.7277	0.8421	0.02623	0.3053
pos_4630	2,4-Dihydroxybenzophenone	metab_4008	yes	down	-	C14215	pos	131-56-6	232.096	3.70772	M+NH4	C13H10O3	0	33.9	HMDB0240715	-	-	-	-	-	Benzenoids	Benzene and substituted derivatives	Benzophenones	0	33.9	-	-	1.9313	2.0021	0.7992	0.02859	0.3153
pos_4680	Carboxyethyl-hydroxychroman	metab_4063	yes	down	-	-	pos	-	264.123	3.55158	M+ACN+H	C12H14O4	0	45.6	HMDB0249658	-	-	-	-	-	Organoheterocyclic compounds	Benzopyrans	1-benzopyrans	0	45.6	-	-	1.7276	1.8146	0.8056	0.02457	0.3007
pos_4700	Atenolol	metab_4085	yes	down	-	C13235	pos	29122-68-7	289.154	3.50478	M+Na	C14H22N2O3	0	56.8	PW_C001283;HMDB0001924;MJDBOTE0001699	-	-	-	-	-	Benzenoids	Benzene and substituted derivatives	Phenylacetamides	0	56.8	-	-	2.3397	2.4807	0.6247	0.02546	0.3007
pos_4737	Ala Lys Leu Asp	metab_4125	yes	up	-	-	pos	-	446.26	3.39558	M+H	C19H35N5O7	44.5	0	-	-	-	-	-	-	-	-	-	44.5	0	-	-	1.8596	1.835	1.233	0.04855	0.3641
pos_4749	Tenuazonic acid	metab_4138	yes	down	-	C08511	pos	610-88-8;27778-66-1	198.112	3.37212	M+H	C10H15NO3	0	56.1	HMDB0036074	-	-	-	-	-	Organoheterocyclic compounds	Pyrrolines	Not Available	0	56.1	-	-	1.5642	1.618	0.8534	0.02592	0.3039
pos_4751	Dihydrozeatin-9-N-glucoside-O-glucoside	metab_4141	yes	up	-	-	pos	619326-04-4	609.25	3.36442	M+ACN+Na	C22H35N5O11	0	30.5	HMDB0012212	-	-	-	-	-	Lipids and lipid-like molecules	Fatty Acyls	Fatty acyl glycosides	0	30.5	-	-	1.5719	1.473	1.157	0.04677	0.3628
pos_4777	Benzanilide	metab_4169	yes	down	-	-	pos	-	215.118	3.30197	M+NH4	C13H11NO	51.1	0	HMDB0248973	-	-	-	-	-	Benzenoids	Benzene and substituted derivatives	Anilides	51.1	0	-	-	1.7095	1.7308	0.8206	0.0329	0.3364
pos_4786	Cyclo(-Pro-Val)	metab_4179	yes	down	-	-	pos	-	197.128	3.2785	M+H	C10H16N2O2	44	0	-	-	-	-	-	-	-	-	-	44	0	-	-	1.024	1.0666	0.9563	0.0005742	0.1049
pos_4792	Valine-betaxanthin	metab_4186	yes	up	-	-	pos	-	275.106	3.2549	M+H-2H2O	C14H18N2O6	0	39.3	HMDB0304749	-	-	-	-	-	Organic acids and derivatives	Carboxylic acids and derivatives	Amino acids, peptides, and analogues	0	39.3	-	-	2.7376	2.5789	1.3509	7.706e-05	0.044
pos_4809	2-Ethylsuberic acid	metab_4205	yes	down	-	-	pos	3971-33-3	266.138	3.21595	M+ACN+Na	C10H18O4	0	51	HMDB0059708	-	-	-	-	-	Lipids and lipid-like molecules	Fatty Acyls	Fatty acids and conjugates	0	51	-	-	1.9956	2.1451	0.7492	0.04991	0.3685
pos_4817	Asp Pro Phe	metab_4214	yes	up	-	-	pos	-	378.165	3.19258	M+H	C18H23N3O6	43	0	-	-	-	-	-	-	-	-	-	43	0	-	-	2.9889	2.7818	1.9364	0.02805	0.314
pos_4858	3-Methoxytyramine	metab_4259	yes	down	-	C05587	pos	554-52-9	168.102	3.091	M+H	C9H13NO2	52.9	0	HMDB0259535;PW_C000015;HMDB0000022	-	-	map01100;map00350;map04728	Metabolism;Metabolism;Organismal Systems	Global and overview maps;Amino acid metabolism;Nervous system	Benzenoids	Phenols	Benzenediols	52.9	0	Metabolic pathways;Tyrosine metabolism;Dopaminergic synapse	Metabolic pathways;Tyrosine metabolism;Dopaminergic synapse	1.3375	1.3674	0.8914	0.02406	0.3007
pos_4862	Leu Ser Ile	metab_4264	yes	up	-	-	pos	-	332.217	3.07548	M+H	C15H29N3O5	38.4	0	-	-	-	-	-	-	-	-	-	38.4	0	-	-	1.4412	1.3423	1.0916	0.03698	0.343
pos_4863	Ile Ser Val	metab_4265	yes	up	-	-	pos	-	318.202	3.07548	M+H	C14H27N3O5	45.6	0	-	-	-	-	-	-	-	-	-	45.6	0	-	-	1.9819	1.7636	1.1771	0.02668	0.3064
pos_4909	Butyrylcarnitine	metab_4315	yes	down	-	C02862	pos	25576-40-3	196.133	2.98958	M+H-2H2O	C11H21NO4	0	42.6	LMFA07070054;HMDB0002013	-	-	-	-	-	Lipids and lipid-like molecules	Fatty Acyls	Fatty acid esters	0	42.6	-	-	2.0578	1.9623	0.7952	0.04378	0.3562
pos_496	Methyldopa	metab_4370	yes	down	-	C07194	pos	555-30-6	212.091	2.40672	M+H-H2O, M+H	C10H13NO4	67.4	0	HMDB0251525;HMDB0011754;MJDBOTE0001405	-	-	-	-	-	Phenylpropanoids and polyketides	Phenylpropanoic acids	Not Available	67.4	0	-	-	1.5795	1.6098	0.8324	0.04525	0.3596
pos_4966	N-alpha-Acetyl-L-lysine	metab_4377	yes	up	-	C12989	pos	1946-82-3	171.113	2.8725	M+H-H2O	C8H16N2O3	0	49.6	HMDB0000446	-	-	-	-	-	Organic acids and derivatives	Carboxylic acids and derivatives	Amino acids, peptides, and analogues	0	49.6	-	-	1.221	1.0791	1.069	0.02532	0.3007
pos_4970	Phenylalanyl-Gamma-glutamate	metab_4382	yes	up	-	-	pos	-	276.134	2.86467	M+H-H2O	C14H19N3O4	0	68	HMDB0029009	-	-	-	-	-	Organic acids and derivatives	Carboxylic acids and derivatives	Amino acids, peptides, and analogues	0	68	-	-	2.0682	2.0152	1.179	0.001513	0.1183
pos_498	5-[(2R)-2-Aminopropyl]-2-hydroxybenzoic acid	metab_4392	yes	up	-	-	pos	-	237.123	2.42233	M+H-2H2O, M+ACN+H	C10H13NO3	0	47.9	HMDB0257825	-	-	-	-	-	Benzenoids	Benzene and substituted derivatives	Phenethylamines	0	47.9	-	-	1.5366	1.3516	1.0866	0.02678	0.3065
pos_4997	Dopamine quinone	metab_4411	yes	down	-	C17755	pos	50673-96-6	184.097	2.81792	M+CH3OH+H	C8H9NO2	0	47.5	HMDB0012219	-	-	map05012	Human Diseases	Neurodegenerative disease	Organic oxygen compounds	Organooxygen compounds	Carbonyl compounds	0	47.5	Parkinson disease	Parkinson disease	1.3654	1.3667	0.8886	0.01719	0.2739
pos_5000	Agar	metab_4417	yes	up	-	C08815	pos	9002-18-0	319.139	2.8102	M+H-H2O	C14H24O9	0	43.4	HMDB0248056	-	-	-	-	-	Organic oxygen compounds	Organooxygen compounds	Carbohydrates and carbohydrate conjugates	0	43.4	-	-	1.8503	1.9114	1.1802	0.004774	0.1846
pos_5016	1,6-anhydro-N-acetyl-beta-muramate	metab_4434	yes	up	-	C19769	pos	-	292.129	2.78685	M+NH4	C11H16NO7-	0	49	HMDB0304012	-	-	map01100;map00520;map01250	Metabolism;Metabolism;Metabolism	Global and overview maps;Carbohydrate metabolism;Global and overview maps	Organoheterocyclic compounds	Oxepanes	Not Available	0	49	Metabolic pathways;Amino sugar and nucleotide sugar metabolism;Biosynthesis of nucleotide sugars	Metabolic pathways;Amino sugar and nucleotide sugar metabolism;Biosynthesis of nucleotide sugars	2.2858	2.2801	1.2431	0.001342	0.1183
pos_5144	3-[3-(2-methylphenyl)-1,2-oxazol-4-yl]propanoic acid	metab_4575	yes	down	-	-	pos	-	232.096	2.54595	M+H	C13H13NO3	60.4	0	-	-	-	-	-	-	-	-	-	60.4	0	-	-	2.6678	2.6187	0.7387	0.008238	0.2144
pos_5183	N-Hydroxy-N'-(4-hydroxy-4-pyridin-3-ylbutyl)methanimidamide	metab_4618	yes	up	-	-	pos	-	441.222	2.46075	2M+Na	C10H15N3O2	0	36.8	HMDB0260419	-	-	-	-	-	Organoheterocyclic compounds	Pyridines and derivatives	Not Available	0	36.8	-	-	1.4034	1.5226	1.1387	0.03465	0.3374
pos_5230	Beta-D-Glucosyloxydestruxin B	metab_4670	yes	up	-	-	pos	-	386.718	2.37567	M+2H	C36H61N5O13	0	62.5	HMDB0040136	-	-	-	-	-	Phenylpropanoids and polyketides	Flavonoids	Flavonoid glycosides	0	62.5	-	-	1.8713	1.8718	1.1813	0.00639	0.1944
pos_5274	(1R,2R,4R,5S)-(+)-p-Menthane-2,5-diol	metab_4716	yes	down	-	-	pos	-	216.159	2.30563	M+ACN+H	C9H18O3	0	40.2	HMDB0301947	-	-	-	-	-	Organic oxygen compounds	Organooxygen compounds	Alcohols and polyols	0	40.2	-	-	1.8225	1.8032	0.8124	0.02211	0.2949
pos_5405	2-Keto-6-acetamidocaproate	metab_4862	yes	down	-	C05548	pos	-	170.081	2.07272	M+H-H2O	C8H13NO4	0	43	HMDB0012150	-	-	map01100;map00310	Metabolism;Metabolism	Global and overview maps;Amino acid metabolism	Organic acids and derivatives	Keto acids and derivatives	Medium-chain keto acids and derivatives	0	43	Metabolic pathways;Lysine degradation	Metabolic pathways;Lysine degradation	1.4378	1.3939	0.9156	0.0302	0.3223
pos_5460	Haloperidol	metab_4923	yes	down	-	C01814	pos	52-86-8	408.176	1.94163	M+CH3OH+H	C21H23ClFNO2	0	30.1	HMDB0014645	-	-	-	-	-	Organic oxygen compounds	Organooxygen compounds	Carbonyl compounds	0	30.1	-	-	1.0063	1.0324	0.9534	0.01448	0.2614
pos_5556	N-[(3s)-2-Oxotetrahydrofuran-3-Yl]butanamide	metab_5029	yes	down	-	-	pos	-	204.123	1.86405	M+CH3OH+H	C8H13NO3	0	50.9	HMDB0247190	-	-	-	-	-	Organic acids and derivatives	Carboxylic acids and derivatives	Amino acids, peptides, and analogues	0	50.9	-	-	1.7055	1.7231	0.8621	0.02157	0.2949
pos_556	2-Amino-2-methyl-1,3-propanediol	metab_5033	yes	up	-	C11260	pos	-	274.176	2.8725	M+K, 2M+ACN+Na	C4H11NO2	0	46.8	HMDB0244975	-	-	-	-	-	Organic nitrogen compounds	Organonitrogen compounds	Amines	0	46.8	-	-	1.3739	1.4002	1.1236	0.03638	0.343
pos_5606	D-Digitoxose	metab_5083	yes	down	-	C21045	pos	-	190.107	1.77848	M+ACN+H	C6H12O4	0	62	HMDB0251279	-	-	-	-	-	Organic oxygen compounds	Organooxygen compounds	Carbohydrates and carbohydrate conjugates	0	62	-	-	1.8156	1.7799	0.8701	0.001232	0.1172
pos_5651	N-Acetyl-D-tryptophan	metab_5133	yes	up	-	C03137	pos	2280-01-05	269.088	1.7551	M+Na	C13H14N2O3	0	50.6	HMDB0255052	-	-	-	-	-	Organic acids and derivatives	Carboxylic acids and derivatives	Amino acids, peptides, and analogues	0	50.6	-	-	1.8619	1.6754	1.1379	0.04713	0.3628
pos_5763	5-Hydroxylysine	metab_5256	yes	up	-	C16741	pos	1190-94-9	204.134	1.66967	M+ACN+H	C6H14N2O3	0	40.7	HMDB0000450;HMDB0245508	-	-	map01100;map00310	Metabolism;Metabolism	Global and overview maps;Amino acid metabolism	Organic acids and derivatives	Carboxylic acids and derivatives	Amino acids, peptides, and analogues	0	40.7	Metabolic pathways;Lysine degradation	Metabolic pathways;Lysine degradation	1.3359	1.2474	1.0693	0.006456	0.1944
pos_578	2-Methyl-3-[4-(pyridin-3-ylmethyl)phenyl]prop-2-enoic acid	metab_5274	yes	down	-	-	pos	-	254.117	2.68542	M+H, 2M+H	C16H15NO2	0	47.2	HMDB0250567	-	-	-	-	-	Phenylpropanoids and polyketides	Cinnamic acids and derivatives	Cinnamic acids	0	47.2	-	-	2.9398	2.6719	0.7249	0.04149	0.35
pos_591	Fenamic acid	metab_5418	yes	down	-	C13697	pos	91-40-7	231.112	3.1613	M+H, M+NH4	C13H11NO2	42.1	0	HMDB0246312;HMDB0255225	-	-	-	-	-	Benzenoids	Benzene and substituted derivatives	Benzoic acids and derivatives	42.1	0	-	-	2.4265	2.484	0.7022	0.01846	0.2823
pos_6082	6-[(2R,4S,5R)-4-Hydroxy-5-(hydroxymethyl)oxolan-2-yl]-7,8-dihydroimidazo[1,2-c]pyrimidin-5-one	metab_5608	yes	up	-	-	pos	-	286.139	0.633783	M+CH3OH+H	C11H15N3O4	0	61.1	HMDB0260369	-	-	-	-	-	Organic oxygen compounds	Organooxygen compounds	Carbohydrates and carbohydrate conjugates	0	61.1	-	-	2.9854	2.7181	1.48	0.005176	0.1846
pos_631	5-methyl-N-[(7-oxoazepan-2-yl)methyl]pyrazine-2-carboxamide	metab_5856	yes	up	-	-	pos	-	285.13	3.56722	M+H, M+Na	C13H18N4O2	30.8	0	-	-	-	-	-	-	-	-	-	30.8	0	-	-	1.3305	1.4169	1.1183	0.04538	0.3596
pos_641	N-(2-hydroxy-3-methoxy-2-methylpropyl)-2-(2-methoxyphenoxy)acetamide	metab_5966	yes	down	-	-	pos	-	284.149	3.72337	M+H, M+Na	C14H21NO5	42.3	0	-	-	-	-	-	-	-	-	-	42.3	0	-	-	3.1982	3.2948	0.461	0.007705	0.2095
pos_692	Ser Val Gln Leu Leu	metab_6044	yes	up	-	-	pos	-	559.344	4.43415	M+H, M+Na	C25H46N6O8	62.3	0	-	-	-	-	-	-	-	-	-	62.3	0	-	-	2.1938	2.5242	1.3013	0.009629	0.2242
pos_7	18R-hydroxy-5Z,8Z,11Z,14Z,16E-eicosapentaenoic acid	metab_6052	yes	down	-	C18177	pos	-	341.211	6.04973	M+H, M+Na, M+CH3OH+H, M+H-H2O, M+H-2H2O	C20H30O3	0	67.1	LMFA03070025;HMDB0062222	-	-	-	-	-	Lipids and lipid-like molecules	Fatty Acyls	Eicosanoids	0	67.1	-	-	1.6542	1.7899	0.8759	0.04913	0.3667
pos_714	Gabapentin enacarbil	metab_6069	yes	down	-	-	pos	-	330.19	4.76963	M+H, M+Na	C16H27NO6	0	38.7	HMDB0252567	-	-	-	-	-	Organic acids and derivatives	Carboxylic acids and derivatives	Amino acids, peptides, and analogues	0	38.7	-	-	1.7343	1.8457	0.8143	0.01434	0.2614
pos_76	2-(2-Cyclohexylethylhydrazono)propionic acid	metab_6118	yes	down	-	-	pos	-	235.144	0.633783	M+H, M+Na, M+H-2H2O	C11H20N2O2	0	62.6	HMDB0249399	-	-	-	-	-	Organic nitrogen compounds	Organonitrogen compounds	Hydrazines and derivatives	0	62.6	-	-	2.2712	2.1472	0.8221	0.004904	0.1846
pos_790	N-Oleoyl Histidine	metab_6152	yes	up	-	-	pos	-	461.348	5.77657	M+NH4, M+ACN+H	C24H41N3O3	0	39.6	LMFA08020133;HMDB0241960	-	-	-	-	-	Organic acids and derivatives	Carboxylic acids and derivatives	Amino acids, peptides, and analogues	0	39.6	-	-	1.7212	1.6688	1.1632	0.04212	0.3516
pos_794	7a-Hydroxyandrost-4-ene-3,17-dione	metab_6156	yes	down	-	C05296	pos	62-84-0	285.184	5.79988	M+H-H2O, M+H	C19H26O3	0	66	HMDB0006771	-	-	map00140	Metabolism	Lipid metabolism	Lipids and lipid-like molecules	Steroids and steroid derivatives	Androstane steroids	0	66	Steroid hormone biosynthesis	Steroid hormone biosynthesis	1.5571	1.6534	0.882	0.02532	0.3007
pos_805	Cyperolone	metab_6169	yes	down	-	C16946	pos	13741-46-3	259.169	5.85457	M+H-2H2O, M+Na	C15H24O2	0	56.6	HMDB0036680	-	-	-	-	-	Organic oxygen compounds	Organooxygen compounds	Alcohols and polyols	0	56.6	-	-	2.0689	2.0187	0.8378	0.003798	0.1782
pos_849	PC(16:0/0:0)	metab_6217	yes	up	-	C04230	pos	17364-16-8	496.339	6.47933	M+H, M+Na	C24H50NO7P	85.7	0	LMGP01050018;HMDB0010382	Lipids	Phospholipids	map00564;map05231	Metabolism;Human Diseases	Lipid metabolism;Cancer: overview	Lipids and lipid-like molecules	Glycerophospholipids	Glycerophosphocholines	85.7	0	Glycerophospholipid metabolism;Choline metabolism in cancer	Glycerophospholipid metabolism;Choline metabolism in cancer	2.3209	2.1295	1.1587	0.008554	0.2144
pos_851	Marinobufagenin	metab_6220	yes	down	-	C20036	pos	470-42-8	383.218	6.34653	M+H-H2O, M+H	C24H32O5	0	45.6	HMDB0254337	-	-	-	-	-	Lipids and lipid-like molecules	Steroids and steroid derivatives	Steroid lactones	0	45.6	-	-	1.4467	1.4131	0.9317	0.01318	0.2581
pos_863	Enantio-PAF C-16	metab_6233	yes	up	-	-	pos	-	524.37	7.24337	M+H-H2O, M+H	C26H54NO7P	45.6	0	-	-	-	-	-	-	-	-	-	45.6	0	-	-	2.6585	2.391	1.2487	0.009877	0.2277
pos_920	10-(3,4-Dimethyl-5-pentylfuran-2-yl)decanoylcarnitine	metab_6296	yes	up	-	-	pos	-	518.321	7.25902	M+Na, M+K	C28H49NO5	0	35.4	HMDB0241827	-	-	-	-	-	Lipids and lipid-like molecules	Fatty Acyls	Fatty acid esters	0	35.4	-	-	1.4786	1.3606	1.0965	0.04557	0.3596
pos_956	4-Fluorocyclohexane-1-carboxylic acid	metab_6335	yes	down	-	-	pos	-	129.07	6.05755	M+H-H2O, M+CH3OH+H	C7H11FO2	0	40.9	HMDB0246426	-	-	-	-	-	Organohalogen compounds	Alkyl halides	Cyclohexyl halides	0	40.9	-	-	1.7111	1.699	0.876	0.006802	0.2005
pos_958	LysoPC(22:6(4Z,7Z,10Z,13Z,16Z,19Z)/0:0)	metab_6337	yes	up	-	C04230	pos	162440-05-3	568.339	5.97948	M+H, M+Na	C30H50NO7P	0	94.7	HMDB0010404	Lipids	Phospholipids	map00564;map05231	Metabolism;Human Diseases	Lipid metabolism;Cancer: overview	Lipids and lipid-like molecules	Glycerophospholipids	Glycerophosphocholines	0	94.7	Glycerophospholipid metabolism;Choline metabolism in cancer	Glycerophospholipid metabolism;Choline metabolism in cancer	2.6182	2.4578	1.2861	0.03017	0.3223
pos_989	3a-Hydroxydesogestrel	metab_6371	yes	down	-	-	pos	-	327.231	5.87793	M+H-H2O, M+H	C22H30O2	0	70.1	HMDB0060755	-	-	-	-	-	Lipids and lipid-like molecules	Steroids and steroid derivatives	Estrane steroids	0	70.1	-	-	1.2744	1.3629	0.9247	0.04021	0.3482
pos_993	4-Androstenediol	metab_6376	yes	down	-	C14210	pos	1156-92-9	313.216	5.84675	M+H-2H2O, M+Na	C19H30O2	0	82	HMDB0005849;LMST02020105	Steroids	19-Carbon atoms	-	-	-	Lipids and lipid-like molecules	Steroids and steroid derivatives	Androstane steroids	0	82	-	-	2.3912	2.2761	0.8037	0.001144	0.1172
pos_5595	4-Hydroxy-3-polyprenylbenzoate	metab_6386	yes	down	-	C18131	pos	-	297.144	1.77848	M+Na	C17H22O3	0	42.2	HMDB0060388	-	-	map00130	Metabolism	Metabolism of cofactors and vitamins	Lipids and lipid-like molecules	Prenol lipids	Monoterpenoids	0	42.2	Ubiquinone and other terpenoid-quinone biosynthesis	Ubiquinone and other terpenoid-quinone biosynthesis	2.0722	2.1039	0.7521	0.04329	0.3552
pos_3654	Alpha-Muricholic Acid	metab_6390	yes	down	-	C17647	pos	2393-58-0;2393-59-1;39016-49-4;6830-03-1	426.321	6.05755	M+NH4	C24H40O5	82.1	0	LMST04010066;HMDB0000506;HMDB0000364;HMDB0000415;HMDB0000865;MJDBDZS0000028	-	-	-	-	-	Lipids and lipid-like molecules	Steroids and steroid derivatives	Bile acids, alcohols and derivatives	82.1	0	-	-	2.1483	2.1348	0.8279	0.03365	0.3364
pos_3839	Estradiol	metab_6399	yes	down	-	C00951	pos	50-28-2	273.184	5.839	M+H	C18H24O2	58.7	0	PW_C000098;HMDB0000151;HMDB0303648;MJDBOTE0000772	Steroids;Hormones and transmitters	18-Carbon atoms;Steroid hormones	map01100;map05207;map00140;map05200;map04961;map05208;map05215;map01522;map04714;map04929;map05224;map04913;map04915;map04917	Metabolism;Human Diseases;Metabolism;Human Diseases;Organismal Systems;Human Diseases;Human Diseases;Human Diseases;Organismal Systems;Organismal Systems;Human Diseases;Organismal Systems;Organismal Systems;Organismal Systems	Global and overview maps;Cancer: overview;Lipid metabolism;Cancer: overview;Excretory system;Cancer: overview;Cancer: specific types;Drug resistance: antineoplastic;Environmental adaptation;Endocrine system;Cancer: specific types;Endocrine system;Endocrine system;Endocrine system	Lipids and lipid-like molecules	Steroids and steroid derivatives	Estrane steroids	58.7	0	Metabolic pathways;Chemical carcinogenesis - receptor activation;Steroid hormone biosynthesis;Pathways in cancer;Endocrine and other factor-regulated calcium reabsorption;Chemical carcinogenesis - reactive oxygen species;Prostate cancer;Endocrine resistance;Thermogenesis;GnRH secretion;Breast cancer;Ovarian steroidogenesis;Estrogen signaling pathway;Prolactin signaling pathway	Metabolic pathways;Chemical carcinogenesis - receptor activation;Steroid hormone biosynthesis;Pathways in cancer;Endocrine and other factor-regulated calcium reabsorption;Chemical carcinogenesis - reactive oxygen species;Prostate cancer;Endocrine resistance;Thermogenesis;GnRH secretion;Breast cancer;Ovarian steroidogenesis;Estrogen signaling pathway;Prolactin signaling pathway	2.4585	2.3641	0.7725	0.001774	0.1205
pos_5583	Levan n	metab_6413	yes	down	-	C06215	pos	9013-95-0	505.178	1.77848	M+H	C18H32O16	0	36.6	HMDB0003539;HMDB0254045	-	-	map00500	Metabolism	Carbohydrate metabolism	Organic oxygen compounds	Organooxygen compounds	Carbohydrates and carbohydrate conjugates	0	36.6	Starch and sucrose metabolism	Starch and sucrose metabolism	1.2129	1.3299	0.926	0.02829	0.314
pos_3885	Methylprednisolone acetate	metab_6416	yes	up	-	C08179	pos	50-24-8;53-36-1	458.253	5.79988	M+ACN+H	C24H32O6	0	40.3	HMDB0254661;HMDB0014998	-	-	-	-	-	Lipids and lipid-like molecules	Steroids and steroid derivatives	Pregnane steroids	0	40.3	-	-	1.0959	1.0908	1.0486	0.02091	0.2918
pos_149	Plastoquinone	metab_6422	yes	down	-	C16694	pos	4299-57-4;112055-76-2	169.101	5.839	M+H-H2O, M+H, M+H-2H2O	C13H16O2	0	51.8	HMDB0303698;HMDB0030130	-	-	-	-	-	Lipids and lipid-like molecules	Prenol lipids	Quinone and hydroquinone lipids	0	51.8	-	-	1.3455	1.3445	0.9321	0.00473	0.1846
