# Supplementary material for: Multi-omics analysis revealed the differences in lipid metabolism of the gut between adult and juvenile yellowfin tuna (Thunnus albacares)
Source: Front Microbiol. 2024 Jan 11;14:1326247. doi: 10.3389/fmicb.2023.1326247 (PMC10808786; doi:10.3389/fmicb.2023.1326247)
Supplement: Supplementary file 5 [file Table_4.XLSX]

## Sheet: Sheet1
Table S4. Trancriptomic sequencing information
Sample	Raw reads	Raw bases	Clean reads	Clean bases	Error rate(%)	Q20(%)	Q30(%)	GC content(%)
J1	50653622	7648696922	49056424	7095658761	0.0244	98.18	94.95	49.38
J2	51537832	7782212632	49950156	7246380890	0.0247	98.06	94.6	49.62
J3	55690436	8409255836	53590116	7738940456	0.0245	98.15	94.89	49.31
A1	54392200	8213222200	52522934	7571071532	0.0246	98.13	94.81	49.8
A2	49590786	7488208686	48148270	6969372990	0.0243	98.25	95.08	49
A3	62584084	9450196684	60871580	8778758618	0.0243	98.26	95.08	48.79
