# Supplementary material for: Multi-omics analysis revealed the differences in lipid metabolism of the gut between adult and juvenile yellowfin tuna (Thunnus albacares)
Source: Front Microbiol. 2024 Jan 11;14:1326247. doi: 10.3389/fmicb.2023.1326247 (PMC10808786; doi:10.3389/fmicb.2023.1326247)
Supplement: Supplementary file 6 [file Table_5.XLSX]

## Sheet: Sheet1
Table S5. Pathway of GSEA analysis
gene set name	Description	Size	ES	NES	p_value	p adjust	Rank at MAX	Leading edge
MAP00053	Ascorbate and aldarate metabolism	33	0.729745	2.05601	0	0	3357	18
MAP00040	Pentose and glucuronate interconversions	37	0.729447	2.11647	0	0	3357	19
MAP00563	Glycosylphosphatidylinositol (GPI)-anchor biosynthesis	23	0.71268	1.86256	0.00203252	0.000645499	8950	19
MAP00630	Glyoxylate and dicarboxylate metabolism	43	0.702767	2.10888	0	0	7159	30
MAP00071	Fatty acid degradation	52	0.681849	2.08516	0	0	5603	34
MAP00410	beta-Alanine metabolism	35	0.67834	1.92847	0	0.000319998	3873	19
MAP05204	Chemical carcinogenesis - DNA adducts	47	0.653938	1.95048	0	0.000243273	3144	23
MAP00640	Propanoate metabolism	38	0.646805	1.90221	0	0.00033123	7720	25
MAP00982	Drug metabolism - cytochrome P450	52	0.642051	1.98898	0	0.000304092	7409	32
MAP00591	Linoleic acid metabolism	33	0.640927	1.80903	0.00229358	0.00124409	4509	13
MAP00980	Metabolism of xenobiotics by cytochrome P450	52	0.639582	1.96709	0	0.000270304	7391	32
MAP04977	Vitamin digestion and absorption	45	0.634283	1.92799	0	0.000293332	6535	23
MAP00620	Pyruvate metabolism	55	0.626104	1.92611	0	0.000270768	7244	31
MAP00860	Porphyrin and chlorophyll metabolism	45	0.618479	1.85919	0	0.000676583	6293	23
MAP04146	Peroxisome	101	0.616074	2.12919	0	0	4467	46
MAP00140	Steroid hormone biosynthesis	59	0.594338	1.89223	0	0.000309148	3177	23
MAP00190	Oxidative phosphorylation	145	0.570107	2.04918	0	0.000192857	8680	105
MAP00600	Sphingolipid metabolism	71	0.558906	1.81077	0	0.00138232	8065	43
MAP05208	Chemical carcinogenesis - reactive oxygen species	278	0.518369	2.00677	0	0.000347533	7775	148
MAP04976	Bile secretion	136	0.509564	1.8106	0	0.00130957	5178	52
MAP04060	Cytokine-cytokine receptor interaction	406	-0.395707	-1.53462	0	0.0446767	8935	133
MAP04022	cGMP-PKG signaling pathway	283	-0.405888	-1.52435	0	0.0442964	8650	117
MAP04310	Wnt signaling pathway	237	-0.411471	-1.5243	0	0.0420816	7504	97
MAP04270	Vascular smooth muscle contraction	193	-0.42358	-1.52611	0	0.0458798	9546	95
MAP04360	Axon guidance	299	-0.426544	-1.61508	0	0.0293416	8116	141
MAP05414	Dilated cardiomyopathy	295	-0.429105	-1.63483	0	0.0295251	9181	148
MAP04725	Cholinergic synapse	207	-0.441101	-1.61361	0	0.0272442	5540	70
MAP05142	Chagas disease	212	-0.445636	-1.63042	0	0.027736	8970	105
MAP05410	Hypertrophic cardiomyopathy	165	-0.446605	-1.58344	0	0.0310051	8873	82
MAP04350	TGF-beta signaling pathway	147	-0.447909	-1.56927	0	0.034591	7559	57
MAP04726	Serotonergic synapse	172	-0.469081	-1.65428	0	0.0274324	6511	58
MAP05033	Nicotine addiction	84	-0.479507	-1.56627	0.00172117	0.0329229	4206	15
MAP05217	Basal cell carcinoma	94	-0.4808	-1.60562	0.0034965	0.0276639	5703	37
MAP04721	Synaptic vesicle cycle	143	-0.483715	-1.6787	0	0.0245873	6090	45
MAP03010	Ribosome	140	-0.50772	-1.75595	0	0.0115911	10576	95
MAP05032	Morphine addiction	158	-0.510872	-1.80109	0	0.00879958	5051	49
MAP05144	Malaria	126	-0.575852	-1.99223	0	0	8921	77
MAP00532	Glycosaminoglycan biosynthesis - chondroitin sulfate / dermatan sulfate	28	-0.585839	-1.5847	0.0136986	0.0325007	10302	22
MAP03008	Ribosome biogenesis in eukaryotes	80	-0.611767	-1.96055	0	0.00135065	8074	50
MAP03020	RNA polymerase	30	-0.665394	-1.78378	0	0.0090808	8503	19
