# Supplementary material for: Multi-omics analysis revealed the differences in lipid metabolism of the gut between adult and juvenile yellowfin tuna (Thunnus albacares)
Source: Front Microbiol. 2024 Jan 11;14:1326247. doi: 10.3389/fmicb.2023.1326247 (PMC10808786; doi:10.3389/fmicb.2023.1326247)
Supplement: Supplementary file 7 [file Table_6.XLSX]

## Sheet: Sheet1
Table S6. Pearson correlation coefficient between top 20 abundant genera and top 40 abundant DMs
Metabolite	g__Chryseobacterium	g__Pseudomonas	g__Photobacterium	g__Paracoccus	g__Massilia	g__Stenotrophomonas	g__Acinetobacter	g__Bacillus	g__Brevundimonas	g__unclassified_f__Comamonadaceae	g__unclassified_f__Enterobacteriaceae	g__Rikenellaceae_RC9_gut_group	g__Pantoea	g__Mycoplasma	g__Comamonas	g__Delftia	g__Alicycliphilus	g__Staphylococcus	g__norank_f__norank_o__Chloroplast	g__Lactobacillus
Hexadecasphingosine	-0.8297	-0.701	-0.7515	-0.2026	-0.4967	-0.7493	-0.7496	-0.6285	-0.3172	-0.1445	-0.1093	-0.0956	0.3575	0.6845	0.4793	0.1374	-0.2686	0.2171	-0.1977	-0.2346
Alpha-Muricholic Acid	-0.5549	-0.3698	-0.277	-0.2861	-0.5079	-0.7049	-0.7058	-0.7655	-0.4109	-0.5779	0.4043	0.3889	0.579	0.5855	0.5636	-0.0048	-0.6476	0.2503	-0.5498	-0.2687
Cholic Acid	-0.6138	-0.5277	-0.3395	-0.3658	-0.6843	-0.8524	-0.8192	-0.8905	-0.5067	-0.6109	0.2737	0.2894	0.4865	0.5533	0.4701	0.2023	-0.5903	0.2951	-0.5723	-0.4218
Adrenic acid	-0.5637	-0.4561	-0.2998	-0.293	-0.6667	-0.8187	-0.808	-0.8663	-0.499	-0.604	0.3493	0.3537	0.5365	0.6021	0.5341	0.1075	-0.6422	0.2828	-0.6205	-0.4293
Cervonoyl ethanolamide	-0.4994	-0.4007	-0.2465	-0.3033	-0.7307	-0.8165	-0.8483	-0.8979	-0.5827	-0.6553	0.392	0.4058	0.5373	0.6045	0.5387	0.1159	-0.6067	0.2432	-0.6705	-0.5109
18R-hydroxy-5Z,8Z,11Z,14Z,16E-eicosapentaenoic acid	-0.7155	-0.4515	-0.5911	-0.897	-0.2477	-0.3323	-0.5591	-0.5787	-0.4687	-0.6104	-0.0262	0.0629	-0.0294	-0.0232	-0.0688	0.5402	0.4105	0.1465	0.3426	0.164
19,20-DiHDPA	-0.7841	-0.4845	-0.7026	-0.827	-0.2535	-0.3744	-0.6329	-0.6144	-0.4284	-0.5924	0.108	0.1849	0.047	0.0932	0.0629	0.4283	0.3067	0.1618	0.2986	0.1878
Marinobufagenin	-0.8001	-0.7295	-0.7093	-0.7336	-0.4563	-0.6043	-0.6691	-0.6797	-0.4049	-0.4406	-0.1788	-0.0848	-0.0531	0.0895	-0.0461	0.6368	0.2109	0.229	0.1723	-0.0619
17-Hydroxymethylethisterone	-0.8018	-0.5345	-0.6209	-0.8829	-0.339	-0.4603	-0.6389	-0.6417	-0.5472	-0.5813	-0.1622	-0.0779	0.0638	0.1277	0.0165	0.5534	0.3538	0.15	0.2594	0.0584
17-keto-4(Z),7(Z),10(Z),13(Z),15(E),19(Z)-Docosahexaenoic Acid	-0.8324	-0.5841	-0.7044	-0.8375	-0.3243	-0.4722	-0.6517	-0.6459	-0.4619	-0.5498	-0.0747	0.0072	0.0409	0.1217	0.0313	0.5242	0.298	0.1844	0.2695	0.1015
Canrenoic acid	-0.6346	-0.2964	-0.3945	-0.973	-0.2739	-0.3014	-0.5539	-0.5924	-0.6526	-0.726	-0.0825	0.0025	0.0844	0.0304	-0.0272	0.5226	0.4525	0.0718	0.2638	0.083
Schizandrin	-0.4791	-0.1738	-0.1865	-0.973	-0.2389	-0.2067	-0.4245	-0.5056	-0.6831	-0.7279	-0.1954	-0.109	0.0364	-0.0762	-0.1393	0.5667	0.5203	0.0421	0.2647	0.0428
11b,17a,21-Trihydroxypreg-nenolone	-0.4308	-0.2425	-0.1718	-0.9171	-0.2913	-0.2393	-0.3909	-0.4792	-0.6436	-0.6329	-0.3209	-0.2221	-0.072	-0.1448	-0.2437	0.6644	0.5457	0.0539	0.2617	-0.0428
Asebotoxin	-0.4184	-0.3067	-0.2074	-0.8634	-0.2925	-0.2424	-0.3525	-0.4361	-0.5706	-0.5342	-0.4029	-0.2972	-0.1673	-0.2012	-0.321	0.7188	0.574	0.072	0.3026	-0.0559
2-Methyl-3-methoxy-4-phenylbutyric acid	-0.4897	-0.3438	-0.3025	-0.879	-0.2821	-0.2611	-0.3976	-0.4515	-0.5602	-0.52	-0.3662	-0.2616	-0.1393	-0.1519	-0.2661	0.6858	0.5811	0.0485	0.3281	-0.0129
10-Hydroperoxy-H4-neuroprostane	-0.5424	-0.3302	-0.3182	-0.9359	-0.3155	-0.3053	-0.4831	-0.5434	-0.6273	-0.6394	-0.2421	-0.1422	-0.043	-0.0811	-0.1732	0.6442	0.5109	0.0662	0.2683	-0.0094
13,14-Dihydroprostaglandin F2alpha	-0.5255	-0.409	-0.387	-0.8267	-0.3835	-0.3366	-0.4986	-0.5249	-0.5943	-0.5223	-0.3362	-0.2242	-0.1479	-0.0828	-0.2267	0.699	0.5502	0.1027	0.2807	-0.1038
2-Methyl-3-[4-(pyridin-3-ylmethyl)phenyl]prop-2-enoic acid	0.0598	0.239	0.0592	-0.0537	-0.5178	-0.1862	-0.5631	-0.4272	-0.7169	-0.4569	0.3371	0.3682	0.3258	0.4848	0.4148	-0.1177	0.0454	-0.0839	-0.4132	-0.5473
[(1S,2R,3S,4S,6R,7R,14R)-4-Ethenyl-3-hydroxy-2,4,7,14-tetramethyl-9-oxo-6-tricyclo[5.4.3.01,8]tetradecanyl] 2-hydroxyacetate	-0.1669	0.2192	0.1206	-0.7998	-0.3405	-0.1131	-0.499	-0.5392	-0.8944	-0.896	0.1973	0.2626	0.2726	0.1152	0.1233	0.2555	0.3762	-0.0987	-0.0671	-0.1775
L-phenylalanyl-L-proline	0.1706	0.3097	0.3712	-0.5062	-0.4989	-0.1456	-0.4392	-0.4717	-0.8549	-0.7233	0.2271	0.296	0.2157	0.0901	0.0966	0.211	0.2409	-0.2224	-0.35	-0.4968
Calystegine B2	0.1964	0.1917	0.3506	-0.4697	-0.4958	-0.2248	-0.3948	-0.4494	-0.6684	-0.5944	0.2965	0.3668	0.1631	-0.0121	0.0533	0.2302	0.116	-0.3197	-0.4147	-0.4769
2'-Deoxyuridine	-0.3702	0.0143	-0.1003	-0.8682	-0.0865	-0.1462	-0.3635	-0.3404	-0.5768	-0.5208	0.0493	0.094	0.3293	0.1141	0.1813	0.1646	0.3999	-0.4441	0.0934	0.1409
Levan n	-0.246	0.2954	0.023	-0.78	-0.0345	-0.0143	-0.3852	-0.3148	-0.6733	-0.6259	0.3313	0.3491	0.5261	0.2745	0.4039	-0.1187	0.338	-0.5276	-0.0189	0.1481
Ciprostene	-0.5442	-0.1555	-0.4752	-0.8729	0.0225	-0.0293	-0.3709	-0.3465	-0.3704	-0.5573	0.1712	0.2396	0.0061	-0.1001	-0.0269	0.2958	0.5383	-0.0745	0.4615	0.3989
L-Methionine S-oxide	-0.7759	-0.3724	-0.8602	-0.4958	-0.1159	-0.2708	-0.6379	-0.4703	-0.2547	-0.3687	0.3818	0.4133	0.2151	0.3689	0.3844	-0.0011	0.164	0.0644	0.255	0.2946
Methionine Sulfoxide	-0.7324	-0.3528	-0.7122	-0.7381	-0.1874	-0.3061	-0.6507	-0.5603	-0.3983	-0.549	0.3419	0.3989	0.1827	0.2163	0.2549	0.1853	0.2536	-0.0011	0.2329	0.243
Unknown 370	-0.0216	0.0978	-0.2476	0.5398	0.5541	0.3508	0.3476	0.4464	0.6649	0.4618	0.274	0.1807	0.0288	0.0927	0.1971	-0.5733	-0.2619	0.1317	0.2405	0.5381
(S)-1-(Sec-Butyl)-N-((4,6-dimethyl-2-oxo-1,2-dihydropyridin-3-yl)methyl)-3-methyl-6-(6-(piperazin-1-yl)pyridin-3-yl)-1H-indole-4-carboxamide	0.1329	0.1236	0.0634	0.6986	0.3436	0.102	0.302	0.3513	0.5863	0.4951	0.2804	0.1579	0.3033	0.3025	0.4	-0.6804	-0.6701	-0.0112	-0.2541	0.2001
Methylprednisolone acetate	0.2272	0.1621	0.0392	0.8387	0.3027	0.1612	0.3016	0.4139	0.5819	0.5999	0.25	0.1388	0.2066	0.3116	0.3721	-0.6968	-0.5659	-0.0223	-0.2301	0.1063
Devd-amc	0.0953	0.0491	0.062	0.6889	0.365	0.0956	0.3646	0.3685	0.6307	0.5134	0.1204	-0.0001	0.2201	0.2281	0.2839	-0.5697	-0.6604	0.1178	-0.1813	0.2212
5-Deoxydiplosporin	0.2254	0.0824	0.0496	0.858	0.3097	0.1555	0.3749	0.4355	0.6524	0.6318	0.1097	0.0039	0.0845	0.2007	0.2254	-0.5711	-0.569	0.1176	-0.1702	0.1058
LysoPC(22:6(4Z,7Z,10Z,13Z,16Z,19Z)/0:0)	0.6505	0.1241	0.3483	0.2914	-0.0161	0.3636	0.438	0.335	0.2488	0.2382	-0.266	-0.189	-0.8413	-0.7854	-0.8216	0.4473	0.3959	0.2002	0.2396	-0.2219
PC(16:0/0:0)	0.593	0.1328	0.2204	0.3664	0.3681	0.5645	0.7009	0.6643	0.6037	0.59	-0.3318	-0.2898	-0.8445	-0.8338	-0.8	0.238	0.4734	-0.0129	0.4943	0.17
Enantio-PAF C-16	0.4476	0.0034	0.1434	0.2006	0.3893	0.5067	0.692	0.5964	0.62	0.5062	-0.4057	-0.3559	-0.8861	-0.9193	-0.8893	0.3808	0.4841	0.0873	0.5902	0.2695
PG(16:0/22:5(7Z,10Z,13Z,16Z,19Z))	0.6989	0.264	0.4263	0.309	0.3548	0.6153	0.7368	0.59	0.529	0.339	-0.2026	-0.1644	-0.8396	-0.9401	-0.8696	0.2797	0.3731	0.1618	0.4242	0.1495
(+/-)-Tryptophan	0.5855	0.076	0.1532	0.4412	0.3005	0.4988	0.6139	0.5204	0.7024	0.4397	0.0178	0.0565	-0.8754	-0.8801	-0.7794	0.2147	0.2161	0.219	0.3906	0.1729
2-[(3,17-Dihydroxy-13-methyl-8,9,11,12,14,15,16,17-octahydro-7H-cyclopenta[a]phenanthren-6-ylidene)amino]oxyacetic acid	0.7482	0.3397	0.3086	0.6121	0.4787	0.6455	0.7402	0.745	0.7687	0.6482	0.1341	0.1275	-0.625	-0.6906	-0.5139	-0.1749	0.1618	-0.1579	0.2745	0.2424
SM(d18:2(4E,14Z)/22:6(4Z,7Z,10Z,13E,15E,19Z)-OH(17))	0.6419	0.4193	0.3644	0.6372	0.737	0.7264	0.9032	0.8984	0.867	0.7408	0.0033	-0.0613	-0.3873	-0.53	-0.351	-0.3928	0.0438	-0.188	0.3222	0.4744
Aspergillomarasmine A	0.1193	-0.133	0.0552	0.5466	0.4046	0.2082	0.6086	0.5941	0.6404	0.7848	-0.7015	-0.7575	-0.278	-0.1594	-0.2886	-0.0461	-0.0611	0.1369	0.2617	0.192
Tauroursodeoxycholic acid	0.1602	-0.0001	0.1443	0.6739	0.4691	0.2123	0.6132	0.61	0.6857	0.7785	-0.4624	-0.5626	-0.0268	0.0278	-0.033	-0.3339	-0.3248	0.0651	0.0718	0.2276
