# Supplementary material for: Multi-omics analysis revealed the differences in lipid metabolism of the gut between adult and juvenile yellowfin tuna (Thunnus albacares)
Source: Front Microbiol. 2024 Jan 11;14:1326247. doi: 10.3389/fmicb.2023.1326247 (PMC10808786; doi:10.3389/fmicb.2023.1326247)
Supplement: Supplementary file 8 [file Table_7.XLSX]

## Sheet: Sheet1
Table S7. Shared pathway annotated in both DMs and DEGs
Pathway level3	Pathway ID	Pathway level2	Pathway level1	DMs number	DEGs number
Fatty acid biosynthesis	map00061	Lipid metabolism	Metabolism	1	1
Primary bile acid biosynthesis	map00120	Lipid metabolism	Metabolism	1	1
Ubiquinone and other terpenoid-quinone biosynthesis	map00130	Metabolism of cofactors and vitamins	Metabolism	1	1
Steroid hormone biosynthesis	map00140	Lipid metabolism	Metabolism	4	6
Pyrimidine metabolism	map00240	Nucleotide metabolism	Metabolism	1	1
Glycine, serine and threonine metabolism	map00260	Amino acid metabolism	Metabolism	1	3
Tyrosine metabolism	map00350	Amino acid metabolism	Metabolism	2	3
Tryptophan metabolism	map00380	Amino acid metabolism	Metabolism	1	5
Starch and sucrose metabolism	map00500	Carbohydrate metabolism	Metabolism	1	1
Amino sugar and nucleotide sugar metabolism	map00520	Carbohydrate metabolism	Metabolism	1	4
Glycerophospholipid metabolism	map00564	Lipid metabolism	Metabolism	5	7
Arachidonic acid metabolism	map00590	Lipid metabolism	Metabolism	3	4
Linoleic acid metabolism	map00591	Lipid metabolism	Metabolism	1	5
alpha-Linolenic acid metabolism	map00592	Lipid metabolism	Metabolism	1	3
Retinol metabolism	map00830	Metabolism of cofactors and vitamins	Metabolism	3	6
Terpenoid backbone biosynthesis	map00900	Metabolism of terpenoids and polyketides	Metabolism	1	1
Endocrine resistance	map01522	Drug resistance: antineoplastic	Human Diseases	1	1
ABC transporters	map02010	Membrane transport	Environmental Information Processing	1	1
Phospholipase D signaling pathway	map04072	Signal transduction	Environmental Information Processing	1	1
Neuroactive ligand-receptor interaction	map04080	Signaling molecules and interaction	Environmental Information Processing	2	14
Ferroptosis	map04216	Cell growth and death	Cellular Processes	1	3
Thermogenesis	map04714	Environmental adaptation	Organismal Systems	1	4
Serotonergic synapse	map04726	Nervous system	Organismal Systems	2	4
Dopaminergic synapse	map04728	Nervous system	Organismal Systems	1	4
Estrogen signaling pathway	map04915	Endocrine system	Organismal Systems	1	3
Oxytocin signaling pathway	map04921	Endocrine system	Organismal Systems	1	1
Protein digestion and absorption	map04974	Digestive system	Organismal Systems	1	18
Bile secretion	map04976	Digestive system	Organismal Systems	2	6
Vitamin digestion and absorption	map04977	Digestive system	Organismal Systems	1	8
Parkinson disease	map05012	Neurodegenerative disease	Human Diseases	1	4
African trypanosomiasis	map05143	Infectious disease: parasitic	Human Diseases	1	2
Pathways in cancer	map05200	Cancer: overview	Human Diseases	1	9
Chemical carcinogenesis - receptor activation	map05207	Cancer: overview	Human Diseases	1	9
Chemical carcinogenesis - reactive oxygen species	map05208	Cancer: overview	Human Diseases	1	5
Prostate cancer	map05215	Cancer: specific types	Human Diseases	1	3
Breast cancer	map05224	Cancer: specific types	Human Diseases	1	1
Choline metabolism in cancer	map05231	Cancer: overview	Human Diseases	4	2
